# Supplementary material for: The Kinesin Gene KIF26B Modulates the Severity of Post-Traumatic Heterotopic Ossification
Source: Int J Mol Sci. 2022 Aug 16;23(16):9203. doi: 10.3390/ijms23169203 (PMC9409126; doi:10.3390/ijms23169203)
Supplement: Supplementary file 1 [file ijms-23-09203-s001.zip]

Archive with 1 entries (1 files):
- ijms-1848760-supplementary.xlsx
