# Supplementary material for: The Kinesin Gene KIF26B Modulates the Severity of Post-Traumatic Heterotopic Ossification
Source: Int J Mol Sci. 2022 Aug 16;23(16):9203. doi: 10.3390/ijms23169203 (PMC9409126; doi:10.3390/ijms23169203)
Supplement: Supplementary file 1 [file ijms-23-09203-s001.zip › ijms-1848760-supplementary.xlsx]

## Sheet: Supplementary Table 1
Supplementary Table S1. Human and Mouse qPCR primer sequences.
Gene	Human qPCR Primer Sequence (5’ -> 3’)
GAPDH	FW ATTGCCCTCAACGACCACTTT
	REV CCCTGTTGCTGTAGCCAAATTC
KIF26B	FW GTGTTCTGTTTCGGCCACG
	REV CCCAGGTTCTGCATGGAATCA
Gene	Mouse qPCR Primer Sequence (5’ -> 3’)
Alp	FW CCCCGGGGCAACTCCATCTT
	REV TAGCCAGGCCCGTTACCATA
β-Actin	FW GGGACCTGACAGACTACCTCATG
	REV GTCACGCACGATTTCCCTCTCAGC
Bglap	FW CCAAGCAGGAGGGCAATAAGGTA
	REV GGATCTGGGCTGGGGACTGAG
Col1a1	FW CTGGCAACAAAGGAGACACTGG
	REV GGGCCTGGGGGACCTTGAACTC
Osterix	FW TCACACCCGGGAGAAGAAGTT
	REV CCCGTGGGTGCGCTGATGTT
Runx2	FW ACTGGCGGTGCAACAAGA
	REV GACGGTAACCACAGTCCCATC

## Sheet: Supplementary Table 2
Supplementary table 2: Results of screening genome wide analysis for HO severity. Full summary statistics of all variants that showed a P-value association less than equal to 5x10-4
Imputed or directly typed variant?	RSID	Chromosome	Position in GRCh37	allele_A	allele_B (effect allele)	index	average_maximum_posterior_call	info	cohort_1_AA	cohort_1_AB	cohort_1_BB	cohort_1_NULL	all_AA	all_AB	all_BB	all_NULL	cases_AA	cases_AB	cases_BB	controls_AA	controls_AB	controls_BB	all_maf	cases_maf	controls_maf	missing_data_proportion	het_OR	het_OR_lower	het_OR_upper	hom_OR	hom_OR_lower	hom_OR_upper	all_OR	all_OR_lower	all_OR_upper	P	hog_frequentist_add_age_sex_score_info	hog_frequentist_add_age_sex_score_beta_1	hog_frequentist_add_age_sex_score_se_1
Imputed variant	rs35338958	1	245816177	C	T	299273	0.97498	0.89036	335.21	68.212	6.561	0.014	335.21	68.212	6.561	0.014	44.65	22.137	3.206	290.56	46.075	3.355	0.099191	0.20394	0.077627	0	3.1266	1.7214	5.6789	6.2186	1.303	29.678	3.0441	1.8502	5.0085	1.6544e-06	0.86116	1.5695	0.32755
Imputed variant	rs13109480	4	13108435	T	C	24352	0.96689	0.82265	353.25	55.224	1.507	0.022	353.25	55.224	1.507	0.022	51.081	17.417	1.494	302.17	37.807	0.013	0.071026	0.14577	0.055639	0	2.7251	1.4364	5.1702	679.82	2.1538e-05	21457000000	2.8963	1.6336	5.1349	1.8827e-06	0.61752	2.2097	0.46367
Imputed variant	rs11953126	5	29958892	A	G	58090	0.9961	0.99279	104.5	222.02	83.479	0.009	104.5	222.02	83.479	0.009	33.106	30.903	5.989	71.389	191.11	77.49	0.47437	0.3063	0.50897	0	0.34868	0.19905	0.61079	0.16666	0.065899	0.42149	0.42598	0.28854	0.62888	2.4213e-06	0.99579	-0.92483	0.19616
Imputed variant	rs2300936	9	123810447	A	G	184147	0.99233	0.96227	345.98	56.84	7.177	0.003	345.98	56.84	7.177	0.003	46.514	20.316	3.168	299.47	36.524	4.009	0.086823	0.19038	0.065503	0	3.5812	1.9183	6.6855	5.0876	1.1291	22.925	3.3546	1.9946	5.6422	3.8623e-06	0.95865	1.4659	0.31739
Imputed variant	rs491425	18	34263418	A	G	52214	0.98661	0.97441	38.419	199.28	172.3	0.008	38.419	199.28	172.3	0.008	4.015	17.389	48.596	34.404	181.89	123.7	0.33673	0.18156	0.36868	0	0.81921	0.26075	2.5738	3.3663	1.1368	9.9685	2.6324	1.6666	4.1578	5.0163e-06	0.98378	0.95388	0.209
Imputed variant	rs1367425	2	195912140	C	T	316191	0.99496	0.99039	35.581	167.93	206.47	0.014	35.581	167.93	206.47	0.014	9.769	42.806	17.423	25.812	125.13	189.05	0.29159	0.44533	0.25994	0	0.9039	0.40052	2.0399	0.24351	0.10052	0.58992	0.43748	0.30074	0.63639	5.0695e-06	0.98405	-0.94976	0.20819
Imputed variant	rs11880610	19	54006848	G	C	85290	0.98569	0.93364	334.75	69.899	5.332	0.023	334.75	69.899	5.332	0.023	45.036	22.944	2.011	289.71	46.955	3.321	0.098253	0.19264	0.078822	0	3.1433	1.7429	5.6691	3.8954	0.65742	23.081	2.7885	1.6841	4.617	5.9829e-06	0.92905	1.4775	0.32638
Directly typed variant	rs4612038	5	83242142	G	A	142438	1	1	193	181	36	0	193	181	36	0	15	44	11	178	137	25	0.30854	0.47143	0.275	0	3.8112	2.0361	7.134	5.2213	2.1581	12.632	2.3514	1.6208	3.4113	6.0023e-06	1	0.94094	0.20788
Imputed variant	rs34242676	9	104740473	T	C	145266	0.93016	0.87385	208.74	166.03	35.197	0.03	208.74	166.03	35.197	0.03	18.203	42.587	9.198	190.54	123.44	25.999	0.28834	0.43567	0.25801	0	3.6113	1.9943	6.5391	3.7032	1.5169	9.0408	2.2201	1.5248	3.2324	6.1517e-06	0.86075	0.99909	0.22098
Imputed variant	rs13235561	7	1632513	C	A	1543	0.95663	0.929	184.57	177.38	47.994	0.061	184.57	177.38	47.994	0.061	18.511	35.403	16.077	166.06	141.98	31.917	0.33342	0.48261	0.30271	0.00014878	2.2369	1.2213	4.097	4.5186	2.0962	9.7406	2.1487	1.4846	3.1098	6.1856e-06	0.93668	0.92709	0.20511
Imputed variant	rs10737961	5	29963475	A	G	58097	0.99674	0.99447	104.1	223.41	82.485	0.002	104.1	223.41	82.485	0.002	33.052	30.946	6.001	71.048	192.47	76.484	0.47364	0.30678	0.50799	0	0.34562	0.19728	0.6055	0.16866	0.066696	0.4265	0.42861	0.29036	0.63267	2.7475e-06	0.99699	-0.92366	0.19699
Imputed variant	rs12738716	1	245829774	G	A	299335	0.97722	0.90353	326.41	75.247	8.325	0.016	326.41	75.247	8.325	0.016	43.66	21.829	4.506	282.75	53.418	3.819	0.11207	0.22031	0.089791	0	2.6465	1.4653	4.7798	7.6412	1.8843	30.987	2.8643	1.7752	4.6216	3.1279e-06	0.8845	1.4231	0.30524
Imputed variant	rs34545337	1	245814374	G	A	299265	0.9762	0.91004	329.46	72.243	8.274	0.028	329.46	72.243	8.274	0.028	44.324	21.141	4.53	285.13	51.102	3.744	0.10829	0.21574	0.086168	0	2.6613	1.4642	4.8372	7.7834	1.9096	31.724	2.9173	1.7986	4.732	3.2563e-06	0.88918	1.4307	0.30743
Imputed variant	rs6682618	1	245827815	G	A	299330	0.97836	0.91251	323.45	77.801	8.722	0.022	323.45	77.801	8.722	0.022	42.713	22.688	4.594	280.74	55.113	4.128	0.11616	0.2277	0.093194	0	2.7058	1.5068	4.8586	7.3147	1.8631	28.718	2.8688	1.7892	4.5999	3.427e-06	0.91124	1.375	0.29613
Imputed variant	rs35798695	1	245814363	G	A	299264	0.97573	0.90833	329.3	72.4	8.273	0.027	329.3	72.4	8.273	0.027	44.326	21.134	4.531	284.97	51.266	3.742	0.10848	0.21571	0.086402	0	2.6503	1.4584	4.8165	7.7846	1.9097	31.733	2.9083	1.7933	4.7165	3.4505e-06	0.8884	1.4268	0.30737
Imputed variant	rs6683009	1	245828147	G	A	299332	0.97841	0.90952	325.35	76.113	8.515	0.025	325.35	76.113	8.515	0.025	43.269	22.171	4.554	282.08	53.942	3.961	0.1136	0.22344	0.090982	0	2.6795	1.4868	4.8288	7.4952	1.8778	29.916	2.8748	1.7862	4.6268	3.5183e-06	0.9056	1.3902	0.29975
Imputed variant	rs2300938	9	123810983	T	A	184150	0.99234	0.96236	345.97	56.846	7.177	0.003	345.97	56.846	7.177	0.003	46.514	20.316	3.168	299.46	36.53	4.009	0.08683	0.19038	0.065512	0	3.5805	1.918	6.6842	5.0875	1.129	22.924	3.3542	1.9943	5.6413	3.8738e-06	0.95867	1.4656	0.31737
Imputed variant	rs1991630	2	195914472	T	C	316203	0.99521	0.99102	35.515	167.94	206.54	0.003	35.515	167.94	206.54	0.003	9.746	42.823	17.431	25.769	125.12	189.11	0.29143	0.44511	0.25979	0	0.90496	0.40071	2.0438	0.24371	0.10054	0.59076	0.43754	0.30077	0.63649	5.073e-06	0.98419	-0.95001	0.20826
Imputed variant	rs6680029	1	245827543	G	A	299328	0.98066	0.9196	324.18	77.134	8.657	0.033	324.18	77.134	8.657	0.033	43.102	22.332	4.562	281.07	54.802	4.095	0.11519	0.2247	0.092643	0	2.6574	1.477	4.781	7.2648	1.8419	28.653	2.8385	1.7669	4.5601	5.1592e-06	0.91634	1.3497	0.29611
Imputed variant	rs10419134	19	54006544	C	T	85289	0.98632	0.93649	334.91	69.78	5.286	0.023	334.91	69.78	5.286	0.023	45.086	22.895	2.009	289.82	46.885	3.277	0.097996	0.19226	0.07859	0	3.1391	1.7399	5.6633	3.9409	0.66188	23.465	2.7907	1.6847	4.6228	6.1513e-06	0.93336	1.4748	0.32621
Imputed variant	rs4599516	5	83241555	G	A	142437	0.99938	0.99863	192.99	180.87	36.131	0.009	192.99	180.87	36.131	0.009	15.003	43.99	11.004	177.98	136.88	25.127	0.30871	0.47143	0.27521	0	3.8124	2.0367	7.1362	5.1953	2.1485	12.563	2.3489	1.6191	3.4077	6.2235e-06	0.99938	0.93896	0.2078
Directly typed variant	rs13024059	2	195887318	G	A	316116	1	1	37	169	204	0	37	169	204	0	10	43	17	27	126	187	0.29634	0.45	0.26471	0	0.92143	0.41241	2.0587	0.24545	0.10189	0.59128	0.44	0.3027	0.63957	6.4688e-06	1	-0.92674	0.20547
Imputed variant	rs10058296	5	63044647	C	T	111055	0.94591	0.81125	308.59	98.276	3.101	0.029	308.59	98.276	3.101	0.029	41.221	26.351	2.421	267.37	71.925	0.68	0.12742	0.22283	0.10778	0	2.3764	1.3658	4.1348	23.093	1.5366	347.05	2.3735	1.4893	3.7827	6.593e-06	0.70055	1.5568	0.34545
Imputed variant	rs10044276	5	83256649	C	A	142453	0.97358	0.96064	76.468	188.83	144.69	0.012	76.468	188.83	144.69	0.012	21.212	41.499	7.288	55.256	147.33	137.4	0.4168	0.59946	0.37919	0	0.73374	0.3996	1.3473	0.13817	0.05631	0.33903	0.40812	0.28138	0.59196	6.6631e-06	0.96173	-0.85758	0.1904
Directly typed variant	rs1346521	5	29962221	G	A	58095	1	1	93	220	97	0	93	220	97	0	29	34	7	64	186	90	0.49512	0.65714	0.46176	0	0.40341	0.22789	0.71411	0.17165	0.070811	0.41608	0.44761	0.30606	0.65464	6.7494e-06	1	-0.87312	0.19397
Imputed variant	rs12473942	2	195909810	T	C	316181	0.99557	0.99033	37.373	168.87	203.74	0.017	37.373	168.87	203.74	0.017	10.034	42.992	16.97	27.339	125.87	186.77	0.2971	0.45045	0.26553	0	0.93059	0.41729	2.0753	0.24756	0.10292	0.59545	0.44105	0.30346	0.64104	7.0087e-06	0.99378	-0.92423	0.20568
Imputed variant	rs34523969	1	245816049	A	C	299270	0.98719	0.94475	327.15	74.512	8.323	0.018	327.15	74.512	8.323	0.018	43.696	21.996	4.302	283.45	52.516	4.021	0.11117	0.21859	0.089059	0	2.717	1.5046	4.9063	6.9402	1.7177	28.042	2.8613	1.7707	4.6236	7.075e-06	0.93152	1.3379	0.29789
Imputed variant	rs35666979	7	1626600	C	T	1532	0.95869	0.91569	205.4	161.99	42.584	0.034	205.4	161.99	42.584	0.034	20.96	35.975	13.058	184.44	126.01	29.526	0.30143	0.44355	0.27217	0	2.5122	1.4005	4.5061	3.8916	1.7614	8.5981	2.1316	1.4668	3.0976	7.0918e-06	0.90301	0.95139	0.21184
Directly typed variant	rs12745738	1	245818749	C	T	299284	1	1	326	75	8	0	326	75	8	0	43	23	4	283	52	4	0.11125	0.22143	0.088496	0	2.911	1.6195	5.2323	6.5814	1.5867	27.298	2.9294	1.8145	4.7292	7.3794e-06	1	1.2962	0.28918
Imputed variant	5-83245436	5	83245436	T	C	142441	0.99721	0.99572	193.24	179.62	37.145	0	193.24	179.62	37.145	0	15	43.997	11.003	178.24	135.62	26.142	0.30965	0.47145	0.27633	0	3.8548	2.0589	7.217	5.0012	2.0752	12.053	2.3359	1.6103	3.3885	7.6517e-06	0.99879	0.92519	0.20676
Imputed variant	5-83247363	5	83247363	G	T	142442	0.99665	0.99518	193.44	179.25	37.316	0	193.44	179.25	37.316	0	15	43.995	11.005	178.44	135.25	26.311	0.30961	0.47146	0.27628	0	3.8696	2.0667	7.2451	4.9757	2.0658	11.984	2.3366	1.6108	3.3895	7.7558e-06	0.99856	0.92357	0.20653
Imputed variant	rs1530881	5	29965306	C	T	58098	0.99621	0.99275	154.64	207.71	47.644	0.004	154.64	207.71	47.644	0.004	44.134	21.149	4.716	110.51	186.56	42.928	0.36952	0.21844	0.40062	0	0.28384	0.16064	0.50152	0.27507	0.099899	0.75739	0.41815	0.27222	0.64233	9.3476e-06	0.99002	-0.90301	0.20376
Imputed variant	rs10940852	5	29958029	A	G	58087	0.975	0.95998	142.49	213.66	53.835	0.017	142.49	213.66	53.835	0.017	40.989	24.069	4.942	101.5	189.59	48.893	0.39189	0.24252	0.42264	0	0.31435	0.17991	0.54927	0.25029	0.092655	0.67609	0.43738	0.28872	0.66259	1.0401e-05	0.95898	-0.90264	0.20474
Directly typed variant	rs10197275	2	11205359	A	C	22310	1	1	306	94	9	0	306	94	9	0	40	24	6	266	70	3	0.13692	0.25714	0.11209	0	2.28	1.2888	4.0335	13.3	3.198	55.312	2.7419	1.7521	4.291	1.0435e-05	1	1.1781	0.26727
Imputed variant	rs4850581	2	195923237	C	G	316225	0.96589	0.93122	24.203	148.91	236.86	0.022	24.203	148.91	236.86	0.022	6.724	38.578	24.688	17.479	110.34	212.17	0.24065	0.37167	0.21368	0	0.90888	0.3473	2.3786	0.30247	0.11327	0.80774	0.4594	0.31142	0.67769	1.0759e-05	0.89677	-1.027	0.23334
Imputed variant	rs10461686	5	29951971	C	T	58045	0.99611	0.99342	150.25	210.02	49.733	0.001	150.25	210.02	49.733	0.001	43.204	21.796	5	107.04	188.22	44.733	0.37742	0.22711	0.40837	0	0.2869	0.16274	0.50578	0.27693	0.10296	0.74487	0.42572	0.27862	0.65047	1.1211e-05	0.98879	-0.89129	0.20292
Imputed variant	rs1896678	5	29947015	T	C	58038	0.99777	0.99668	141.85	212.08	56.062	0.001	141.85	212.08	56.062	0.001	41.06	23.94	5	100.79	188.14	51.062	0.39538	0.24243	0.42687	0	0.31235	0.17858	0.54631	0.24037	0.089536	0.6453	0.42966	0.28363	0.65088	1.1356e-05	0.997	-0.87533	0.19941
Imputed variant	rs4612087	5	29952005	A	T	58046	0.99801	0.99664	150.49	210.32	49.196	0	150.49	210.32	49.196	0	43.338	21.662	5	107.15	188.66	44.196	0.37648	0.22616	0.40742	0	0.28389	0.16093	0.5008	0.27971	0.10395	0.75262	0.42507	0.27804	0.64984	1.1435e-05	0.99257	-0.89066	0.20297
Imputed variant	rs13028625	2	11168245	G	A	22223	0.99057	0.97432	287.75	107.02	15.22	0.01	287.75	107.02	15.22	0.01	37.26	23.797	8.942	250.49	83.224	6.278	0.16764	0.29773	0.14086	0	1.9223	1.086	3.4025	9.5754	3.2615	28.113	2.5858	1.6959	3.9426	1.1487e-05	0.98288	1.0702	0.24394
Imputed variant	rs10461880	5	29959886	G	A	58091	0.99219	0.98634	150.32	210.48	49.191	0.006	150.32	210.48	49.191	0.006	43.217	21.625	5.158	107.1	188.86	44.033	0.37667	0.22815	0.40725	0	0.28377	0.16079	0.50084	0.2903	0.10916	0.77208	0.43023	0.28174	0.657	1.1909e-05	0.97121	-0.89906	0.2053
Imputed variant	rs7865689	9	123771181	C	T	184077	0.99696	0.98403	359.01	43.87	7.118	0	359.01	43.87	7.118	0	50.055	16.842	3.102	308.96	27.028	4.016	0.070861	0.16462	0.051559	0	3.8462	1.9528	7.5752	4.7676	1.0518	21.611	3.6249	2.0679	6.3543	1.2317e-05	0.94688	1.4814	0.33885
Imputed variant	rs12653758	5	29954270	T	C	58063	0.99428	0.99094	140.45	213.25	56.299	0.002	140.45	213.25	56.299	0.002	40.527	24.473	5	99.923	188.78	51.299	0.39738	0.24624	0.42849	0	0.31964	0.18308	0.55806	0.24032	0.089461	0.64555	0.4357	0.28817	0.65877	1.2414e-05	0.98644	-0.87743	0.20078
Directly typed variant	rs10931670	2	195907027	T	G	316164	1	1	214	164	32	0	214	164	32	0	19	43	8	195	121	24	0.27805	0.42143	0.24853	0	3.6472	2.0306	6.551	3.4211	1.3518	8.6579	2.2024	1.5094	3.2137	1.2441e-05	1	0.92222	0.21105
Imputed variant	rs17647684	5	29947764	G	T	58039	0.99849	0.99706	153.85	207.78	48.368	0.004	153.85	207.78	48.368	0.004	43.961	21.039	5	109.89	186.74	43.368	0.37136	0.22171	0.40217	0	0.28163	0.15918	0.49826	0.2882	0.10713	0.77527	0.42345	0.27622	0.64914	1.2775e-05	0.99837	-0.88337	0.20243
Imputed variant	rs987004	5	29948119	G	T	58040	0.99834	0.9963	153.77	207.84	48.391	0.005	153.77	207.84	48.391	0.005	43.929	21.071	5	109.84	186.77	43.391	0.37149	0.22194	0.40228	0	0.28209	0.15947	0.49899	0.28812	0.1071	0.77507	0.42382	0.2765	0.64962	1.2856e-05	0.99752	-0.88348	0.20252
Directly typed variant	rs10410999	19	54005308	A	C	85284	1	1	333	71	5	0	333	71	5	0	45	23	2	288	48	3	0.099022	0.19286	0.079646	0	3.0667	1.7033	5.5213	4.2667	0.69366	26.244	2.7611	1.6687	4.5685	1.2861e-05	1	1.3762	0.31547
Imputed variant	rs627756	18	34265279	G	A	52216	0.99571	0.99192	37.959	198.57	173.47	0.003	37.959	198.57	173.47	0.003	4	18.058	47.942	33.959	180.51	125.53	0.33475	0.18613	0.36534	0	0.84929	0.27068	2.6648	3.2425	1.0921	9.6271	2.5171	1.5997	3.9608	1.2865e-05	0.99654	0.90667	0.20784
Imputed variant	rs10940850	5	29957820	C	T	58085	0.99292	0.9862	152.05	209.29	48.654	0.011	152.05	209.29	48.654	0.011	43.428	21.642	4.93	108.62	187.65	43.724	0.37391	0.22501	0.40456	0	0.28847	0.16358	0.50871	0.28201	0.10422	0.76311	0.42734	0.27932	0.65379	1.2987e-05	0.98568	-0.88813	0.20368
Imputed variant	rs1430676	2	195896262	T	C	316140	0.99142	0.98275	207.29	166.67	36.029	0.012	207.29	166.67	36.029	0.012	18.416	41.873	9.711	188.87	124.8	26.318	0.29114	0.43782	0.26094	0	3.4412	1.9021	6.2255	3.7843	1.5731	9.1034	2.2058	1.5157	3.21	1.3065e-05	0.9804	0.90706	0.20809
Directly typed variant	rs7665555	4	74518829	G	A	134343	1	1	236	157	17	0	236	157	17	0	27	35	8	209	122	9	0.23293	0.36429	0.20588	0	2.2207	1.2819	3.847	6.8807	2.4484	19.337	2.2103	1.4947	3.2685	1.3143e-05	1	1.0054	0.23072
Imputed variant	rs12523040	5	29943891	G	A	58033	0.99581	0.99201	144.22	209.71	56.064	0.005	144.22	209.71	56.064	0.005	41.201	23.805	4.994	103.02	185.91	51.07	0.39249	0.24138	0.4236	0	0.32018	0.18306	0.56001	0.24451	0.091089	0.65634	0.43295	0.28563	0.65625	1.3289e-05	0.99034	-0.86843	0.1994
Imputed variant	rs11949824	5	83286950	T	C	142480	0.96093	0.92361	195.34	173.4	41.222	0.037	195.34	173.4	41.222	0.037	16.096	42.294	11.599	179.24	131.11	29.623	0.31203	0.46787	0.27995	0	3.5924	1.939	6.6555	4.3603	1.8653	10.193	2.2615	1.5592	3.28	1.3309e-05	0.91656	0.91416	0.20991
Imputed variant	rs1123001	4	74519262	T	C	134344	0.99945	0.99848	235.95	157.04	17.016	0.002	235.95	157.04	17.016	0.002	27.012	34.988	8	208.93	122.05	9.016	0.23301	0.3642	0.206	0	2.2174	1.28	3.8411	6.8632	2.4431	19.28	2.2078	1.493	3.2649	1.3334e-05	0.99904	1.005	0.2308
Imputed variant	rs12612126	2	195896505	T	C	316141	0.99844	0.99746	205.39	167.61	36.995	0.003	205.39	167.61	36.995	0.003	17.999	42.001	10	187.39	125.61	26.995	0.29464	0.44286	0.26412	0	3.4811	1.9169	6.3218	3.8567	1.6125	9.2241	2.2147	1.5228	3.2208	1.3494e-05	0.99946	0.89345	0.2053
Imputed variant	rs11733985	4	74520124	C	G	134346	0.99859	0.99614	235.94	157.01	17.046	0.004	235.94	157.01	17.046	0.004	27.034	34.962	8.001	208.9	122.05	9.045	0.23306	0.36404	0.20609	0	2.2135	1.2778	3.8343	6.8355	2.435	19.188	2.2051	1.4912	3.2609	1.3529e-05	0.99724	1.005	0.23096
Imputed variant	rs28560041	4	74518274	T	C	134341	0.99943	0.99877	235.76	157.24	17	0	235.76	157.24	17	0	27	35	8	208.76	122.23	9	0.23321	0.36429	0.20623	0	2.2139	1.2781	3.8351	6.8729	2.4456	19.315	2.2056	1.4916	3.2614	1.355e-05	0.99986	1.0039	0.23072
Imputed variant	rs10213182	4	74489116	C	T	134312	0.99092	0.97783	244.63	148.45	16.906	0.013	244.63	148.45	16.906	0.013	28.5	33.554	7.939	216.13	114.89	8.967	0.22228	0.35312	0.19534	0	2.2147	1.2801	3.8316	6.7142	2.3924	18.843	2.2486	1.5148	3.3381	1.3632e-05	0.97665	1.0179	0.23402
Imputed variant	rs11735458	4	74521945	C	T	134349	0.99675	0.99141	235.88	157.01	17.103	0.009	235.88	157.01	17.103	0.009	27.083	34.909	8.007	208.8	122.1	9.096	0.23319	0.36374	0.20631	0	2.2043	1.2726	3.818	6.7866	2.4211	19.023	2.1993	1.4872	3.2524	1.3911e-05	0.99328	1.0051	0.23131
Imputed variant	rs1816252	5	29962622	G	C	58096	0.99904	0.9982	150.14	210.62	49.234	0.003	150.14	210.62	49.234	0.003	43.125	21.875	5	107.01	188.75	44.234	0.37695	0.22768	0.40768	0	0.28759	0.1632	0.50676	0.28049	0.10422	0.75489	0.42832	0.28041	0.65424	1.4068e-05	0.99698	-0.87952	0.20252
Imputed variant	rs2091588	4	74534437	T	C	134361	0.96587	0.91198	237.97	154.9	17.1	0.031	237.97	154.9	17.1	0.031	28.248	33.968	7.778	209.72	120.93	9.322	0.23062	0.35377	0.20527	0	2.0855	1.2069	3.6037	6.1947	2.2122	17.347	2.1195	1.4303	3.1408	1.4122e-05	0.88906	1.0614	0.24446
Imputed variant	4-74527180	4	74527180	A	T	134355	0.9892	0.97255	236.11	156.68	17.166	0.046	236.11	156.68	17.166	0.046	27.298	34.726	7.966	208.81	121.95	9.2	0.23297	0.36189	0.20642	0.0001122	2.1782	1.2581	3.771	6.6233	2.3668	18.535	2.1803	1.4739	3.2254	1.4181e-05	0.97137	1.0149	0.2338
Imputed variant	rs12650864	4	74523824	T	G	134350	0.99504	0.9873	235.87	156.97	17.145	0.01	235.87	156.97	17.145	0.01	27.133	34.859	8.008	208.74	122.11	9.137	0.23325	0.36339	0.20646	0	2.1961	1.268	3.8035	6.7426	2.408	18.88	2.194	1.4836	3.2447	1.4258e-05	0.98974	1.0054	0.23166
Imputed variant	rs10940851	5	29957996	A	G	58086	0.99152	0.98378	142.69	211.03	56.259	0.013	142.69	211.03	56.259	0.013	40.692	24.383	4.925	102	186.65	51.334	0.39459	0.24452	0.42549	0	0.32746	0.18762	0.57153	0.24049	0.089054	0.64945	0.43703	0.28879	0.66137	1.4295e-05	0.9794	-0.87048	0.2006
Imputed variant	rs2330288	5	29952263	C	A	58050	0.99767	0.99548	150.41	210.61	48.98	0.001	150.41	210.61	48.98	0.001	43.12	21.88	5	107.29	188.73	43.98	0.3763	0.22771	0.40689	0	0.28848	0.16373	0.50828	0.28288	0.10509	0.76148	0.4298	0.28138	0.6565	1.4532e-05	0.99602	-0.87905	0.20275
Imputed variant	rs10012612	4	74516528	C	T	134340	0.99961	0.99908	17	157.84	235.16	0	17	157.84	235.16	0	8	35	27	9	122.84	208.16	0.23395	0.36429	0.20712	0	0.32054	0.11515	0.89226	0.14592	0.051922	0.4101	0.45586	0.30833	0.67398	1.4707e-05	0.99989	-0.99953	0.23068
Directly typed variant	rs1247676	4	74516054	T	C	134337	1	1	17	158	235	0	17	158	235	0	8	35	27	9	123	208	0.23415	0.36429	0.20735	0	0.32012	0.115	0.89108	0.14603	0.051961	0.41042	0.45651	0.30878	0.67491	1.5038e-05	1	-0.99831	0.23065
Imputed variant	rs10985145	9	123835041	G	T	184194	0.99617	0.97674	357.46	45.533	7	0.003	357.46	45.533	7	0.003	49.848	17.15	3	307.62	28.383	4	0.072602	0.16536	0.053505	0	3.7288	1.908	7.2869	4.6283	1.0056	21.302	3.5048	2.0078	6.1181	1.5169e-05	0.9534	1.4556	0.33646
Imputed variant	rs1366362	5	29957465	G	C	58084	0.99597	0.99231	141.26	212.04	56.684	0.02	141.26	212.04	56.684	0.02	40.41	24.639	4.949	100.85	187.4	51.735	0.39685	0.2467	0.42777	0	0.32813	0.18811	0.57238	0.23874	0.08855	0.64365	0.43809	0.28981	0.66224	1.5403e-05	0.98836	-0.86372	0.1998
Imputed variant	rs13179212	5	29952822	C	T	58055	0.99934	0.99878	149.99	210.74	49.266	0	149.99	210.74	49.266	0	43	22	5	106.99	188.74	44.266	0.37716	0.22857	0.40775	0	0.29003	0.1647	0.51075	0.28105	0.10442	0.75648	0.43036	0.28189	0.65703	1.5644e-05	0.99978	-0.87364	0.20226
Imputed variant	rs12109207	5	29952699	A	G	58054	0.99936	0.99883	149.99	210.75	49.257	0	149.99	210.75	49.257	0	43	22	5	106.99	188.75	44.257	0.37715	0.22857	0.40774	0	0.29002	0.16469	0.51072	0.28111	0.10444	0.75664	0.43038	0.28191	0.65706	1.5651e-05	0.99979	-0.87365	0.20226
Imputed variant	rs13183145	5	29952932	C	T	58057	0.99936	0.99883	149.99	210.75	49.257	0	149.99	210.75	49.257	0	43	22	5	106.99	188.75	44.257	0.37715	0.22857	0.40774	0	0.29002	0.16469	0.51072	0.28111	0.10444	0.75664	0.43038	0.28191	0.65706	1.5651e-05	0.99979	-0.87365	0.20226
Imputed variant	rs921469	5	29953476	C	G	58059	0.99928	0.99866	150.01	210.75	49.239	0.003	150.01	210.75	49.239	0.003	43.002	21.998	5	107.01	188.75	44.239	0.37711	0.22856	0.40769	0	0.29001	0.16468	0.51071	0.28124	0.10449	0.75701	0.43043	0.28193	0.65714	1.5671e-05	0.9997	-0.87369	0.20229
Directly typed variant	rs1017621	5	29952177	C	T	58048	1	1	150	211	49	0	150	211	49	0	43	22	5	107	189	44	0.37683	0.22857	0.40735	0	0.28965	0.16449	0.51006	0.28277	0.10503	0.7613	0.43107	0.28236	0.65812	1.5924e-05	1	-0.87366	0.20245
Imputed variant	rs6434729	2	195904493	T	C	316156	0.99669	0.99326	31.815	163.42	214.76	0.007	31.815	163.42	214.76	0.007	7.826	42.754	19.417	23.989	120.66	195.34	0.27689	0.4172	0.24801	0	1.0861	0.45093	2.616	0.30469	0.11998	0.77374	0.4607	0.31557	0.67256	1.598e-05	0.98534	-0.91831	0.21283
Imputed variant	rs12647259	4	74481279	A	T	134303	0.992	0.98017	243.32	149.72	16.952	0.01	243.32	149.72	16.952	0.01	28.433	33.604	7.959	214.89	116.11	8.993	0.22393	0.35375	0.19721	0	2.1872	1.2643	3.7837	6.6887	2.3857	18.753	2.2283	1.5017	3.3063	1.6486e-05	0.98257	1.0044	0.23316
Imputed variant	rs28631268	19	54005761	G	A	85285	0.99439	0.97281	331.91	72.876	5.205	0.011	331.91	72.876	5.205	0.011	44.838	23.147	2.012	287.07	49.729	3.193	0.10157	0.19409	0.082524	0	2.9801	1.6601	5.3494	4.0343	0.67217	24.214	2.6775	1.6239	4.4146	1.6561e-05	0.97601	1.3594	0.31564
Imputed variant	rs671303	18	34269028	C	T	52226	0.99926	0.99838	37.118	197.9	174.98	0	37.118	197.9	174.98	0	4	18.012	47.988	33.118	179.89	126.99	0.33188	0.1858	0.36195	0	0.829	0.26381	2.6051	3.1287	1.0526	9.2997	2.4859	1.5792	3.9132	1.6689e-05	0.99917	0.89544	0.20799
Imputed variant	rs12992549	2	11170040	G	A	22228	0.9946	0.98605	286.35	107.79	15.867	0.002	286.35	107.79	15.867	0.002	37.066	23.933	9.002	249.28	83.853	6.865	0.17015	0.29955	0.14351	0	1.9195	1.0851	3.3956	8.8188	3.0818	25.236	2.5523	1.6763	3.8861	1.6706e-05	0.99401	1.0355	0.24054
Imputed variant	5-83271630	5	83271630	A	G	142466	0.99254	0.98708	193.62	176.48	39.879	0.016	193.62	176.48	39.879	0.016	15.109	43.917	10.968	178.51	132.56	28.911	0.3125	0.47042	0.27999	0	3.9142	2.0924	7.322	4.4823	1.8757	10.711	2.2843	1.5751	3.3127	1.7022e-05	0.99076	0.8782	0.2042
Directly typed variant	rs983205	5	29944757	T	C	58034	1	1	144	210	56	0	144	210	56	0	41	24	5	103	186	51	0.39268	0.24286	0.42353	0	0.32415	0.18547	0.56653	0.24629	0.09177	0.66101	0.43658	0.28824	0.66126	1.7271e-05	1	-0.85355	0.19861
Imputed variant	rs17431451	5	29955949	A	G	58071	0.99495	0.99159	141.97	211.1	56.929	0.004	141.97	211.1	56.929	0.004	40.403	24.597	5	101.56	186.5	51.929	0.39629	0.24712	0.42701	0	0.33153	0.19004	0.57837	0.24204	0.090159	0.64977	0.44045	0.29143	0.66568	1.804e-05	0.99009	-0.8543	0.19924
Imputed variant	rs17431464	5	29955960	A	G	58072	0.99495	0.99159	141.97	211.1	56.929	0.004	141.97	211.1	56.929	0.004	40.403	24.597	5	101.56	186.5	51.929	0.39629	0.24712	0.42701	0	0.33153	0.19004	0.57837	0.24204	0.090159	0.64977	0.44045	0.29143	0.66568	1.804e-05	0.99009	-0.8543	0.19924
Imputed variant	rs998234	4	74490557	T	A	134314	0.99929	0.99807	17.065	152.07	240.86	0.001	17.065	152.07	240.86	0.001	8	33.988	28.012	9.065	118.08	212.85	0.22707	0.35706	0.20031	0	0.32615	0.11708	0.90854	0.14912	0.053283	0.41735	0.45105	0.30434	0.66849	1.8289e-05	0.9992	-0.98913	0.23085
Imputed variant	rs2198176	5	29955619	C	T	58067	0.99791	0.99622	139.66	212.9	57.437	0.002	139.66	212.9	57.437	0.002	39.967	25.033	5	99.69	187.87	52.437	0.39973	0.25024	0.43051	0	0.33236	0.1907	0.57923	0.23784	0.088548	0.63883	0.4415	0.29257	0.66623	1.8374e-05	0.99735	-0.85148	0.19877
Directly typed variant	rs13143468	4	13110416	C	T	24355	1	1	336	71	3	0	336	71	3	0	45	23	2	291	48	1	0.093902	0.19286	0.073529	0	3.0986	1.7213	5.5781	12.933	1.149	145.58	3.0106	1.8094	5.0092	1.8383e-05	1	1.3638	0.31837
Imputed variant	rs10461881	5	29960316	T	C	58092	0.9993	0.99864	140.13	212.89	56.975	0.002	140.13	212.89	56.975	0.002	40.116	24.884	5	100.01	188.01	51.975	0.39859	0.24917	0.42935	0	0.32998	0.18927	0.5753	0.23984	0.089285	0.64426	0.44107	0.29214	0.66593	1.8406e-05	0.99735	-0.85244	0.19901
Imputed variant	rs28489750	4	74488111	C	A	134310	0.99914	0.99763	240.9	152.02	17.071	0.002	240.9	152.02	17.071	0.002	28.034	33.966	8	212.87	118.06	9.071	0.22703	0.3569	0.20029	0	2.1847	1.2625	3.7804	6.6968	2.3932	18.739	2.2158	1.495	3.2841	1.845e-05	0.99831	0.98909	0.23094
Imputed variant	rs13161147	5	29961892	C	T	58094	0.99933	0.99871	140.17	212.85	56.974	0.003	140.17	212.85	56.974	0.003	40.121	24.879	5	100.05	187.97	51.974	0.39854	0.24914	0.4293	0	0.33005	0.18931	0.57543	0.2399	0.089309	0.64441	0.44109	0.29214	0.66597	1.8488e-05	0.9973	-0.85218	0.199
Directly typed variant	rs3017493	11	70665521	G	A	122807	1	1	2	69	339	0	2	69	339	0	2	21	47	0	48	292	0.089024	0.17857	0.070588	0	-1	-1	-1	-1	-1	-1	0.34937	0.20715	0.58921	1.8523e-05	1	-1.4475	0.33804
Imputed variant	rs9546157	13	83097068	C	A	118260	0.98625	0.93928	332.6	71.436	5.957	0.01	332.6	71.436	5.957	0.01	44.382	22.91	2.706	288.22	48.526	3.251	0.10165	0.20231	0.080925	0	3.0659	1.7015	5.5245	5.4053	1.0448	27.964	2.8803	1.754	4.7298	1.8535e-05	0.90822	1.3487	0.31497
Imputed variant	rs28825382	4	74494345	G	C	134318	0.99888	0.9976	240.68	152.28	17.048	0.001	240.68	152.28	17.048	0.001	28.009	33.991	8	212.67	118.29	9.048	0.22728	0.35708	0.20056	0	2.1819	1.2609	3.7756	6.7133	2.3978	18.796	2.2138	1.4938	3.2809	1.8613e-05	0.99925	0.9883	0.23086
Imputed variant	rs28831192	4	74494728	G	A	134319	0.99883	0.99756	240.65	152.3	17.047	0.002	240.65	152.3	17.047	0.002	28.008	33.991	8	212.64	118.31	9.047	0.22731	0.35708	0.20059	0	2.1813	1.2605	3.7746	6.7136	2.3978	18.797	2.2134	1.4935	3.2803	1.8661e-05	0.99928	0.98817	0.23086
Imputed variant	rs12517487	5	29956872	T	C	58082	0.99954	0.9991	140.1	212.92	56.977	0.001	140.1	212.92	56.977	0.001	40.093	24.907	5	100.01	188.01	51.977	0.39863	0.24934	0.42936	0	0.33046	0.18956	0.57609	0.23996	0.089328	0.6446	0.44145	0.29241	0.66644	1.8805e-05	0.99786	-0.8513	0.19897
Imputed variant	rs6842636	4	74496851	C	T	134321	0.99854	0.99754	240.52	152.44	17.037	0.001	240.52	152.44	17.037	0.001	28.008	33.991	8	212.51	118.45	9.037	0.22746	0.35708	0.20077	0	2.1773	1.2583	3.7676	6.7168	2.3984	18.811	2.211	1.4919	3.2765	1.8943e-05	0.99935	0.98742	0.23087
Imputed variant	rs1247602	4	74497675	G	A	134323	0.99874	0.99783	17.034	152.54	240.43	0.001	17.034	152.54	240.43	0.001	8	33.997	28.002	9.034	118.54	212.42	0.22757	0.35713	0.2009	0	0.32386	0.11619	0.90273	0.14886	0.053149	0.41693	0.45256	0.30539	0.67065	1.9162e-05	0.99963	-0.98668	0.23083
Imputed variant	rs28829089	4	74498567	C	A	134324	0.9989	0.99793	240.37	152.6	17.029	0.001	240.37	152.6	17.029	0.001	28.002	33.998	8	212.37	118.6	9.029	0.22763	0.35713	0.20097	0	2.174	1.2564	3.7618	6.7197	2.3989	18.823	2.2086	1.4904	3.273	1.9271e-05	0.99965	0.98641	0.23084
Imputed variant	rs4867233	5	29957212	A	G	58083	0.99825	0.99652	140.43	212.79	56.779	0.007	140.43	212.79	56.779	0.007	40.102	24.92	4.978	100.33	187.87	51.801	0.39799	0.24911	0.42864	0	0.33185	0.19039	0.57842	0.24042	0.089339	0.64697	0.44223	0.29289	0.6677	1.9495e-05	0.99645	-0.85053	0.19916
Imputed variant	rs1074084	4	74501643	T	C	134327	0.99946	0.99873	240.19	152.8	17.014	0.001	240.19	152.8	17.014	0.001	28.001	33.999	8	212.18	118.8	9.014	0.22784	0.35714	0.20122	0	2.1687	1.2533	3.7524	6.7253	2.4001	18.845	2.2053	1.4883	3.2679	1.9651e-05	0.9998	0.98543	0.23084
Imputed variant	rs7727330	5	83288589	T	C	142481	0.95076	0.90272	194.94	173.5	41.51	0.041	194.94	173.5	41.51	0.041	16.516	42.133	11.351	178.43	131.37	30.159	0.31287	0.46311	0.28193	0.0001	3.4648	1.8789	6.3896	4.0661	1.7405	9.4989	2.197	1.5147	3.1865	1.9761e-05	0.88629	0.91076	0.21341
Imputed variant	rs4257634	4	74503799	A	C	134330	0.99985	0.9996	17.004	152.94	240.06	0	17.004	152.94	240.06	0	8	34	28	9.004	118.94	212.06	0.22799	0.35714	0.2014	0	0.32173	0.11535	0.89736	0.14861	0.053023	0.41653	0.45393	0.30634	0.67263	1.9935e-05	0.99995	-0.98468	0.23084
Imputed variant	rs1528919	4	74483739	T	G	134306	0.99784	0.99449	240.93	152	17.065	0.002	240.93	152	17.065	0.002	28.166	33.834	8	212.77	118.17	9.065	0.22699	0.35596	0.20044	0	2.1629	1.2501	3.742	6.6665	2.3828	18.651	2.2047	1.4873	3.2682	1.9944e-05	0.99429	0.9872	0.23144
Imputed variant	rs12516563	5	29954963	T	C	58065	0.99988	0.99976	140.04	212.97	56.99	0	140.04	212.97	56.99	0	40.022	24.978	5	100.02	187.99	51.99	0.39872	0.24984	0.42937	0	0.33204	0.19051	0.5787	0.24034	0.089461	0.64566	0.44262	0.29326	0.66806	2.0042e-05	0.99945	-0.84789	0.19883
Imputed variant	rs12516583	5	29954999	T	C	58066	0.99988	0.99976	140.04	212.97	56.99	0	140.04	212.97	56.99	0	40.022	24.978	5	100.02	187.99	51.99	0.39872	0.24984	0.42937	0	0.33204	0.19051	0.5787	0.24034	0.089461	0.64566	0.44262	0.29326	0.66806	2.0042e-05	0.99945	-0.84789	0.19883
Directly typed variant	rs7655717	4	74504614	C	A	134331	1	1	240	153	17	0	240	153	17	0	28	34	8	212	119	9	0.22805	0.35714	0.20147	0	2.1633	1.2503	3.743	6.7302	2.401	18.865	2.2019	1.486	3.2628	2.0063e-05	1	0.98435	0.23084
Imputed variant	rs13161366	5	29952831	T	C	58056	0.99956	0.99914	140.09	212.99	56.915	0	140.09	212.99	56.915	0	40.023	24.977	5	100.07	188.01	51.915	0.39856	0.24984	0.42918	0	0.33217	0.19059	0.57892	0.24081	0.089635	0.64697	0.44295	0.29347	0.66856	2.0249e-05	0.99934	-0.84763	0.19887
Imputed variant	rs10924294	1	245826358	T	G	299319	0.97699	0.93049	286.08	114.14	9.759	0.02	286.08	114.14	9.759	0.02	36.949	27.481	5.566	249.13	86.663	4.193	0.16301	0.27582	0.13978	0	2.1381	1.2324	3.7092	8.9503	2.4061	33.294	2.3439	1.5257	3.6009	2.0256e-05	0.93499	1.1358	0.26649
Directly typed variant	rs13157231	5	29955859	A	G	58070	1	1	140	213	57	0	140	213	57	0	40	25	5	100	188	52	0.39878	0.25	0.42941	0	0.33245	0.19076	0.57938	0.24038	0.089477	0.64581	0.44292	0.29348	0.66846	2.0387e-05	1	-0.84692	0.19878
Imputed variant	rs57165686	4	74482385	C	T	134304	0.99749	0.99376	240.9	152.03	17.066	0.003	240.9	152.03	17.066	0.003	28.194	33.806	8	212.71	118.22	9.066	0.22703	0.35576	0.20052	0	2.1574	1.247	3.7323	6.6574	2.3798	18.624	2.2016	1.4852	3.2637	2.0413e-05	0.99354	0.98637	0.23153
Imputed variant	rs2218894	5	29974280	A	G	58107	0.97015	0.9427	193.41	176.49	40.082	0.02	193.41	176.49	40.082	0.02	50.181	15.552	4.265	143.23	160.93	35.817	0.313	0.17202	0.34203	0	0.27583	0.14961	0.50854	0.33988	0.11844	0.97536	0.39967	0.25063	0.63733	2.0527e-05	0.96091	-0.87406	0.20522
Directly typed variant	rs6426944	1	154776412	A	G	144537	1	1	30	185	195	0	30	185	195	0	8	46	16	22	139	179	0.29878	0.44286	0.26912	0	0.91007	0.3793	2.1836	0.24581	0.094376	0.64024	0.46323	0.31867	0.67338	2.0796e-05	1	-0.91435	0.21483
Imputed variant	rs13181552	5	29956080	T	G	58078	0.99557	0.99154	140.97	212.79	56.225	0.01	140.97	212.79	56.225	0.01	40.131	24.908	4.958	100.84	187.88	51.267	0.39665	0.24875	0.42709	0	0.33313	0.19116	0.58054	0.24301	0.09014	0.65516	0.44417	0.29412	0.67077	2.0983e-05	0.99435	-0.84879	0.19952
Imputed variant	rs17529704	5	83283968	C	T	142477	0.97315	0.95017	192.98	176.52	40.453	0.053	192.98	176.52	40.453	0.053	15.835	42.818	11.332	177.14	133.7	29.121	0.31397	0.46783	0.2823	0.00012927	3.5826	1.9298	6.6509	4.3532	1.8468	10.261	2.235	1.5412	3.241	2.1071e-05	0.95094	0.88314	0.20764
Imputed variant	rs13161305	5	29956063	A	G	58077	0.99554	0.99149	141	212.77	56.216	0.015	141	212.77	56.216	0.015	40.133	24.906	4.958	100.87	187.86	51.258	0.3966	0.24874	0.42704	0	0.33321	0.1912	0.58068	0.24311	0.090174	0.65541	0.44423	0.29415	0.67087	2.1088e-05	0.9943	-0.84857	0.19952
Imputed variant	rs531307	4	13942886	G	T	25689	0.99129	0.96254	1.475	95.066	313.45	0.011	1.475	95.066	313.45	0.011	1.24	28.263	40.493	0.235	66.803	272.96	0.11953	0.21961	0.098933	0	0.08018	0.00095382	6.7402	0.028115	0.00033766	2.341	0.39017	0.24319	0.62599	2.1312e-05	0.94928	-1.3241	0.3115
Imputed variant	rs12523480	5	29954525	C	T	58064	0.99733	0.99524	140.16	212.92	56.911	0.004	140.16	212.92	56.911	0.004	39.978	25.019	5.002	100.19	187.9	51.909	0.39847	0.25017	0.42901	0	0.33367	0.19148	0.58145	0.24148	0.089894	0.64869	0.44406	0.29425	0.67013	2.1355e-05	0.99708	-0.84591	0.19903
Imputed variant	rs532053	4	13942854	G	C	25688	0.98952	0.95475	1.438	94.071	314.48	0.012	1.438	94.071	314.48	0.012	1.211	27.925	40.862	0.227	66.146	273.62	0.11823	0.21677	0.097944	0	0.079135	0.0008751	7.1563	0.027994	0.00031259	2.507	0.39231	0.24399	0.63081	2.1629e-05	0.92578	-1.3448	0.31662
Imputed variant	5-29956051	5	29956051	T	C	58076	0.98885	0.98014	143.51	210.53	55.946	0.02	143.51	210.53	55.946	0.02	40.51	24.529	4.957	103	186	50.989	0.39321	0.24604	0.42351	0	0.33531	0.19225	0.5848	0.24718	0.091736	0.666	0.44419	0.29373	0.67174	2.1646e-05	0.98422	-0.8491	0.19992
Imputed variant	rs10009599	4	74478402	A	G	134302	0.99646	0.9919	240.82	152.11	17.069	0.001	240.82	152.11	17.069	0.001	28.277	33.723	8	212.55	118.38	9.069	0.22713	0.35516	0.20077	0	2.1412	1.2378	3.7038	6.6306	2.3708	18.544	2.1926	1.479	3.2505	2.1944e-05	0.99167	0.98356	0.23175
Imputed variant	rs9570505	13	61781345	G	C	77013	0.9875	0.90572	369.2	36.458	4.344	0.002	369.2	36.458	4.344	0.002	56.049	11.096	2.854	313.15	25.362	1.49	0.055056	0.12003	0.04168	0	2.4443	1.1425	5.2298	10.702	1.4465	79.176	3.1363	1.6646	5.9089	2.2216e-05	0.88066	1.8284	0.43108
Imputed variant	rs1868962	5	29954237	T	C	58062	0.99686	0.9949	140.59	213.09	56.304	0.011	140.59	213.09	56.304	0.011	40.024	24.992	4.984	100.57	188.1	51.32	0.3972	0.24971	0.42757	0	0.33386	0.19161	0.58172	0.24403	0.090689	0.65665	0.44559	0.2952	0.6726	2.2625e-05	0.99788	-0.84424	0.19924
Imputed variant	rs12648230	4	74491216	C	A	134315	0.98796	0.97089	245.36	148.24	16.378	0.023	245.36	148.24	16.378	0.023	29.125	33.361	7.509	216.23	114.88	8.869	0.22074	0.34559	0.19504	0	2.156	1.2487	3.7224	6.2858	2.2081	17.893	2.1795	1.4659	3.2406	2.2787e-05	0.95799	1.0062	0.23755
Imputed variant	rs6436720	2	228512228	T	C	367662	0.94117	0.85365	15.335	131.86	262.75	0.058	15.335	131.86	262.75	0.058	6.538	30.378	33.072	8.797	101.48	229.67	0.19824	0.31044	0.17514	0.00014146	0.40277	0.13539	1.1982	0.19375	0.066079	0.56809	0.47162	0.31329	0.70997	2.2791e-05	0.7901	-1.1293	0.26662
Imputed variant	rs1247604	4	74500921	T	G	134326	0.99461	0.98721	17.47	153.91	238.61	0.006	17.47	153.91	238.61	0.006	8.146	33.908	27.945	9.324	120	210.67	0.23031	0.35858	0.2039	0	0.32342	0.11728	0.89186	0.15183	0.054779	0.42083	0.45816	0.3094	0.67843	2.3257e-05	0.99086	-0.97705	0.23092
Imputed variant	rs9293361	5	83249950	G	A	142444	0.99497	0.99228	83.014	184.95	142.03	0.003	83.014	184.95	142.03	0.003	22.923	39.077	8	60.091	145.87	134.03	0.42802	0.60659	0.39126	0	0.70224	0.38664	1.2755	0.15646	0.066179	0.36992	0.41685	0.28723	0.60495	2.3561e-05	0.98723	-0.78247	0.18506
Imputed variant	rs13146548	4	89924725	A	C	160468	0.99747	0.99615	119.81	210.98	79.206	0.001	119.81	210.98	79.206	0.001	10	34.947	25.052	109.81	176.04	54.154	0.45048	0.60752	0.41815	0	2.18	1.0378	4.5792	5.0799	2.2777	11.33	2.1538	1.4849	3.1241	2.3866e-05	0.99827	0.81329	0.19248
Directly typed variant	rs1398942	4	89930392	G	A	160488	1	1	120	211	79	0	120	211	79	0	10	35	25	110	176	54	0.45	0.60714	0.41765	0	2.1875	1.0415	4.5944	5.0926	2.2827	11.361	2.1549	1.4857	3.1255	2.3975e-05	1	0.81273	0.1924
Imputed variant	rs6833774	4	74510039	T	A	134335	0.99565	0.98965	241.37	152.53	16.094	0.005	241.37	152.53	16.094	0.005	28.873	33.127	7.998	212.5	119.41	8.096	0.22527	0.35089	0.19941	0	2.0418	1.1815	3.5285	7.2706	2.5401	20.811	2.1703	1.4624	3.2208	2.3979e-05	0.98221	0.99259	0.23498
Imputed variant	rs1261936	4	74509229	G	C	134332	0.9956	0.98951	16.098	152.55	241.35	0.005	16.098	152.55	241.35	0.005	7.998	33.127	28.873	8.1	119.42	212.48	0.2253	0.35089	0.19944	0	0.28094	0.098301	0.80291	0.13762	0.048085	0.39387	0.46086	0.31054	0.68396	2.4107e-05	0.98222	-0.99226	0.23496
Imputed variant	rs13410071	2	11203068	A	G	22301	0.99541	0.97032	362.93	46.064	1.003	0.003	362.93	46.064	1.003	0.003	51.551	18.447	0	311.38	27.617	1.003	0.058622	0.13177	0.043563	0	4.0346	2.0875	7.7979	-1	-1	-1	3.332	1.8055	6.1492	2.4334e-05	0.94267	1.7387	0.41193
Directly typed variant	rs10422824	19	54010759	A	C	85300	1	1	326	78	6	0	326	78	6	0	43	25	2	283	53	4	0.10976	0.20714	0.089706	0	3.1044	1.7493	5.5095	3.2907	0.58487	18.515	2.6512	1.6306	4.3105	2.4813e-05	1	1.2589	0.29858
Imputed variant	rs12146288	10	50791899	C	T	90258	0.97649	0.95628	152.9	189.7	67.338	0.06	152.9	189.7	67.338	0.06	14.896	32.472	22.619	138.01	157.23	44.719	0.39563	0.55517	0.36279	0.00014634	1.9135	0.99437	3.6822	4.6862	2.2451	9.7813	2.1921	1.5169	3.1679	2.5086e-05	0.95717	0.81061	0.19236
Imputed variant	19-53998505	19	53998505	T	A	85263	0.98033	0.91514	337.77	66.277	5.944	0.007	337.77	66.277	5.944	0.007	47.028	20.606	2.365	290.74	45.671	3.579	0.095325	0.18097	0.077691	0	2.7894	1.5239	5.1056	4.0853	0.76819	21.726	2.6232	1.5692	4.3849	2.5813e-05	0.86886	1.4194	0.33735
Imputed variant	rs10985129	9	123784348	T	G	184104	0.99878	0.99376	359.5	43.498	7	0.001	359.5	43.498	7	0.001	50.416	16.584	3	309.08	26.914	4	0.07012	0.16131	0.051344	0	3.7776	1.913	7.4599	4.598	0.99934	21.156	3.5538	2.0206	6.2504	2.6137e-05	0.98245	1.4068	0.33457
Imputed variant	rs7898545	10	50793321	G	T	90260	0.97491	0.9534	153.03	189.63	67.286	0.055	153.03	189.63	67.286	0.055	14.968	32.46	22.563	138.06	157.17	44.723	0.39542	0.55426	0.36272	0.00013415	1.9049	0.9908	3.6623	4.6533	2.2307	9.7072	2.1846	1.5118	3.1569	2.6222e-05	0.95338	0.8103	0.19274
Imputed variant	rs10985130	9	123787091	C	T	184113	0.99873	0.99342	359.48	43.52	7	0.002	359.48	43.52	7	0.002	50.414	16.585	3	309.06	26.935	4	0.070147	0.16132	0.051375	0	3.7748	1.9117	7.4537	4.5979	0.99931	21.155	3.5518	2.0196	6.2464	2.6301e-05	0.98242	1.4062	0.33454
Imputed variant	rs61110407	17	6060151	T	C	9932	0.99783	0.98587	356.62	51.607	1.768	0.001	356.62	51.607	1.768	0.001	50.043	19.957	0	306.58	31.65	1.768	0.067248	0.14255	0.051744	0	3.863	2.0472	7.2892	-1	-1	-1	3.0466	1.7011	5.4566	2.6593e-05	0.98397	1.6184	0.38526
Imputed variant	rs10985143	9	123829010	C	G	184187	0.99369	0.96273	353.73	49.053	7.214	0.004	353.73	49.053	7.214	0.004	49.107	17.885	3.006	304.62	31.168	4.208	0.077417	0.1707	0.058212	0	3.5596	1.8492	6.852	4.4313	0.97839	20.07	3.3301	1.9312	5.7424	2.6637e-05	0.96584	1.3705	0.32628
Imputed variant	rs1503360	18	34738404	G	T	52916	0.99276	0.98788	168.53	191.58	49.892	0.005	168.53	191.58	49.892	0.005	44.947	21.053	4	123.58	170.52	45.892	0.35532	0.20752	0.38575	0	0.33944	0.19253	0.59846	0.23964	0.081598	0.7038	0.41697	0.26944	0.64529	2.6901e-05	0.99661	-0.83243	0.19828
Imputed variant	9-123869889	9	123869889	A	G	184259	0.99663	0.97915	360.13	43.872	5.996	0	360.13	43.872	5.996	0	51.244	15.758	2.998	308.89	28.114	2.998	0.068127	0.15539	0.050162	0	3.3786	1.7048	6.6956	6.0278	1.1835	30.702	3.4836	1.9653	6.1748	2.7185e-05	0.97996	1.444	0.34416
Imputed variant	rs17216529	9	123800218	C	T	184136	0.99785	0.98821	359.08	43.911	7	0.004	359.08	43.911	7	0.004	50.377	16.621	3	308.71	27.29	4	0.070624	0.16158	0.051897	0	3.7322	1.8933	7.3572	4.596	0.99887	21.147	3.5208	2.0044	6.1846	2.7955e-05	0.98234	1.3989	0.33391
Imputed variant	rs56319704	1	83264229	G	A	74551	0.99523	0.97449	347.53	58.02	4.449	0.004	347.53	58.02	4.449	0.004	48.206	19.429	2.362	299.32	38.591	2.087	0.081608	0.17253	0.06289	0	3.1261	1.6744	5.8364	7.0274	1.0651	46.364	3.1068	1.8164	5.3139	2.8148e-05	0.96046	1.4035	0.33512
Imputed variant	rs10802237	1	245823990	G	A	299308	0.97928	0.93887	286.25	114.17	9.556	0.023	286.25	114.17	9.556	0.023	37.036	27.556	5.403	249.21	86.615	4.153	0.16255	0.27403	0.1396	0	2.1408	1.2347	3.7119	8.7543	2.3273	32.93	2.3266	1.5133	3.5768	2.8294e-05	0.94398	1.1126	0.26575
Imputed variant	rs1715799	1	245782429	G	A	299189	0.9975	0.98543	349.41	54.823	5.766	0.003	349.41	54.823	5.766	0.003	49.001	18.225	2.774	300.41	36.598	2.992	0.080921	0.16981	0.062621	0	3.0529	1.6131	5.7778	5.6839	1.0793	29.933	3.0618	1.7854	5.2506	2.8838e-05	0.98115	1.3882	0.33191
Directly typed variant	rs2229760	10	50681033	G	A	90053	1	1	147	191	72	0	147	191	72	0	13	34	23	134	157	49	0.40854	0.57143	0.375	0	2.2322	1.1315	4.4037	4.8383	2.2747	10.291	2.2222	1.5365	3.2139	2.8926e-05	1	0.78055	0.18666
Imputed variant	rs10857504	10	50752072	T	C	90179	0.99819	0.99725	146.45	192.3	71.248	0.003	146.45	192.3	71.248	0.003	13.065	33.935	23	133.38	158.37	48.248	0.4083	0.57096	0.3748	0	2.1876	1.11	4.3113	4.8666	2.2882	10.351	2.2199	1.5349	3.2104	2.9055e-05	0.99781	0.78367	0.18745
Directly typed variant	rs9292348	5	29972728	G	A	58106	1	1	95	221	94	0	95	221	94	0	30	31	9	65	190	85	0.49878	0.35	0.52941	0	0.35351	0.19881	0.6286	0.22941	0.10186	0.51668	0.47863	0.3278	0.69887	2.918e-05	1	-0.81595	0.19521
Imputed variant	rs154900	18	58797660	T	G	96847	0.9974	0.99554	135.25	200.57	74.171	0.008	135.25	200.57	74.171	0.008	15.1	27.941	26.959	120.15	172.63	47.212	0.42551	0.58471	0.39274	0	1.2879	0.66037	2.5116	4.5435	2.2242	9.2815	2.177	1.5042	3.1508	2.9262e-05	0.9953	0.79407	0.19001
Imputed variant	rs7895633	10	50750070	G	C	90172	0.99813	0.99715	146.42	192.28	71.299	0	146.42	192.28	71.299	0	13.061	33.941	22.998	133.36	158.34	48.301	0.40839	0.57098	0.37491	0	2.1888	1.1105	4.3139	4.8617	2.2858	10.34	2.219	1.5343	3.2091	2.9334e-05	0.99785	0.78318	0.18743
Imputed variant	rs2664102	3	9083433	A	G	22845	0.99751	0.99608	89.51	208.92	111.57	0	89.51	208.92	111.57	0	7.003	30.997	32	82.507	177.92	79.568	0.4731	0.32145	0.50432	0	2.0525	0.86802	4.8534	4.7383	1.9776	11.352	2.1477	1.4611	3.157	2.9436e-05	0.99886	0.80023	0.19154
Imputed variant	rs3793784	10	50747539	G	C	90163	0.99793	0.99688	146.35	192.27	71.382	0	146.35	192.27	71.382	0	13.054	33.947	22.998	133.3	158.32	48.384	0.40857	0.57103	0.37513	0	2.1895	1.1108	4.3159	4.8536	2.282	10.323	2.2174	1.5332	3.2068	2.982e-05	0.99799	0.78233	0.18739
Imputed variant	rs9988727	10	50752782	A	G	90181	0.99761	0.99617	146.21	192.55	71.241	0.001	146.21	192.55	71.241	0.001	13.066	33.933	23	133.14	158.62	48.241	0.40858	0.57096	0.37514	0	2.18	1.1061	4.2963	4.8583	2.2842	10.333	2.2166	1.5327	3.2056	2.9835e-05	0.9975	0.78301	0.18756
Imputed variant	rs9546171	13	83136513	C	T	118369	0.99995	0.99972	328.01	74.978	7.006	0.001	328.01	74.978	7.006	0.001	43	24	3	285.01	50.978	4.006	0.10852	0.21429	0.08675	0	3.1205	1.7444	5.5822	4.9637	1.0743	22.934	2.8711	1.7694	4.6586	2.9977e-05	0.99992	1.2144	0.29097
Imputed variant	rs61962096	13	83097245	A	C	118261	1	0.99999	328	74.999	7	0	328	74.999	7	0	43	24	3	285	50.999	4	0.10854	0.21429	0.086763	0	3.1191	1.7436	5.5795	4.9709	1.0754	22.978	2.8706	1.7692	4.6578	3.0041e-05	1	1.2143	0.29097
Imputed variant	rs9546165	13	83117212	C	T	118313	0.99994	0.99967	328.02	74.974	7.01	0	328.02	74.974	7.01	0	43	24	3	285.02	50.974	4.01	0.10853	0.21429	0.086756	0	3.1208	1.7445	5.5827	4.9588	1.0736	22.904	2.8709	1.7693	4.6583	3.0043e-05	0.9999	1.2142	0.29095
Imputed variant	rs3750747	10	50746852	G	C	90160	0.99786	0.99684	146.33	192.25	71.422	0	146.33	192.25	71.422	0	13.051	33.952	22.997	133.28	158.3	48.425	0.40865	0.57104	0.37521	0	2.1904	1.1112	4.3178	4.8498	2.2802	10.315	2.2167	1.5328	3.2058	3.0047e-05	0.99804	0.78193	0.18737
Directly typed variant	rs9318876	13	83096031	G	A	118257	1	1	328	75	7	0	328	75	7	0	43	24	3	285	51	4	0.10854	0.21429	0.086765	0	3.119	1.7436	5.5794	4.9709	1.0754	22.978	2.8706	1.7691	4.6577	3.0052e-05	1	1.2142	0.29097
Imputed variant	rs2053930	5	29937229	G	A	58028	0.9932	0.98766	95.21	220.55	94.214	0.021	95.21	220.55	94.214	0.021	30.117	30.539	9.337	65.093	190.02	84.877	0.49879	0.35156	0.5291	0	0.34737	0.19513	0.61837	0.23776	0.10661	0.53023	0.48253	0.33057	0.70434	3.006e-05	0.98113	-0.82171	0.19691
Imputed variant	rs9546158	13	83102743	T	C	118269	0.99999	0.99992	328	74.998	7.002	0	328	74.998	7.002	0	43	24	3	285	50.998	4.002	0.10854	0.21429	0.086767	0	3.1191	1.7437	5.5796	4.9685	1.075	22.963	2.8705	1.7691	4.6576	3.008e-05	0.99998	1.2142	0.29096
Imputed variant	rs10985137	9	123806736	A	C	184140	0.99805	0.98828	358.57	44.429	7	0.003	358.57	44.429	7	0.003	50.323	16.676	3	308.25	27.753	4	0.071255	0.16197	0.052578	0	3.6805	1.8712	7.2392	4.594	0.9984	21.139	3.4828	1.9859	6.1079	3.0125e-05	0.98339	1.3891	0.33292
Imputed variant	rs9546161	13	83106661	T	C	118283	0.99994	0.99969	328	74.995	7.006	0	328	74.995	7.006	0	43	24	3	285	50.995	4.006	0.10855	0.21429	0.086775	0	3.1193	1.7438	5.5799	4.9635	1.0743	22.933	2.8702	1.7689	4.6571	3.0145e-05	0.9999	1.214	0.29095
Imputed variant	rs9531361	13	83114523	G	A	118303	0.99989	0.99943	327.99	74.998	7.009	0	327.99	74.998	7.009	0	43	24	3	284.99	50.998	4.009	0.10856	0.21429	0.086788	0	3.1191	1.7436	5.5795	4.9596	1.0737	22.91	2.8697	1.7686	4.6563	3.0236e-05	0.99983	1.2137	0.29094
Imputed variant	rs12652625	5	29941981	T	C	58031	0.99805	0.99682	82.148	219.31	108.54	0.002	82.148	219.31	108.54	0.002	26.934	32.404	10.662	55.214	186.91	97.875	0.46782	0.61623	0.43726	0	0.3554	0.19647	0.64288	0.22331	0.10215	0.4882	0.48391	0.33332	0.70255	3.0523e-05	0.99144	-0.81541	0.19556
Imputed variant	rs10966380	9	24670982	C	T	57067	0.97702	0.96053	132.61	203.36	73.996	0.034	132.61	203.36	73.996	0.034	11.424	37.86	20.715	121.18	165.5	53.281	0.42852	0.56637	0.40013	0	2.4266	1.2027	4.8958	4.1242	1.87	9.0954	1.958	1.3555	2.8285	3.0564e-05	0.94747	0.82668	0.19828
Imputed variant	rs2181098	1	172297894	T	C	175835	0.95568	0.84567	309.69	90.977	9.308	0.024	309.69	90.977	9.308	0.024	42.568	22.466	4.958	267.12	68.511	4.35	0.13366	0.23133	0.11355	0	2.0578	1.1568	3.6603	7.1523	1.8961	26.979	2.3493	1.4849	3.7169	3.0731e-05	0.76774	1.2719	0.30515
Imputed variant	rs61962130	13	83149687	G	A	118405	0.99947	0.99738	327.9	75.103	6.998	0	327.9	75.103	6.998	0	43	24.001	2.999	284.9	51.102	3.999	0.10866	0.21428	0.086912	0	3.1118	1.7398	5.5658	4.9688	1.0747	22.973	2.8651	1.766	4.6484	3.0791e-05	0.99954	1.2125	0.29095
Imputed variant	rs11737029	4	74503599	C	T	134329	0.9871	0.97196	244.71	149.21	16.06	0.019	244.71	149.21	16.06	0.019	29.454	33.014	7.525	215.26	116.2	8.535	0.22114	0.34335	0.19599	0	2.0764	1.2033	3.5833	6.4434	2.248	18.469	2.1451	1.4423	3.1903	3.0875e-05	0.95733	0.99223	0.23812
Imputed variant	rs55869620	5	72381679	C	T	123131	0.97218	0.81953	362.76	45.761	1.47	0.01	362.76	45.761	1.47	0.01	53.961	14.804	1.232	308.8	30.957	0.238	0.059393	0.12335	0.046226	0	2.7366	1.3815	5.4209	29.623	0.36439	2408.2	2.9031	1.5649	5.3859	3.0992e-05	0.7388	1.923	0.4616
Directly typed variant	rs8058856	16	5563370	A	C	9134	1	1	94	211	104	0	94	211	104	0	29	32	9	65	179	95	0.48778	0.64286	0.45575	0	0.40069	0.22499	0.7136	0.21234	0.094301	0.47813	0.46522	0.31901	0.67846	3.1265e-05	1	-0.78998	0.18971
Imputed variant	rs13158751	5	29899483	T	C	57946	0.99652	0.99163	29.014	153.45	227.52	0.011	29.014	153.45	227.52	0.011	1.047	15.086	53.867	27.967	138.37	173.66	0.25791	0.12271	0.28574	0	2.9124	0.38553	22.001	8.2857	1.1499	59.702	2.86	1.6808	4.8666	3.1297e-05	0.99241	0.88557	0.21268
Imputed variant	rs7725987	5	29967221	T	C	58100	0.99943	0.9989	92.05	221.9	96.046	0.002	92.05	221.9	96.046	0.002	30.04	29.977	9.983	62.01	191.93	86.063	0.49513	0.64326	0.46463	0	0.32242	0.18027	0.57664	0.23945	0.109	0.52598	0.48129	0.33005	0.70182	3.1432e-05	0.99792	-0.81499	0.19578
Imputed variant	rs2670006	3	9083779	G	T	22849	0.99831	0.99742	89.415	208.75	111.83	0.005	89.415	208.75	111.83	0.005	7.003	30.997	32	82.412	177.75	79.833	0.47266	0.32145	0.50379	0	2.0522	0.86784	4.8528	4.7171	1.9689	11.301	2.1432	1.458	3.1504	3.1491e-05	0.99919	0.7967	0.1914
Imputed variant	rs28527319	16	5566769	T	A	9146	0.95009	0.90849	95.443	210.7	103.83	0.026	95.443	210.7	103.83	0.026	28.875	31.556	9.569	66.568	179.15	94.26	0.48977	0.6379	0.45927	0	0.40609	0.22785	0.72374	0.23404	0.10562	0.51857	0.48214	0.33096	0.70236	3.1898e-05	0.91632	-0.82161	0.19753
Imputed variant	rs3761850	9	123814563	C	T	184152	0.99843	0.99026	358.35	44.643	7	0.004	358.35	44.643	7	0.004	50.312	16.687	3	308.04	27.956	4	0.071517	0.16205	0.052877	0	3.6546	1.8596	7.1822	4.592	0.99795	21.129	3.464	1.9764	6.0713	3.191e-05	0.98392	1.3828	0.33246
Imputed variant	rs59504421	9	123815734	C	A	184155	0.99841	0.99012	358.35	44.651	7	0.004	358.35	44.651	7	0.004	50.312	16.687	3	308.03	27.964	4	0.071526	0.16205	0.052889	0	3.6535	1.8591	7.1797	4.5918	0.99793	21.129	3.4632	1.976	6.0697	3.2005e-05	0.98389	1.3826	0.33245
Imputed variant	5-63044255	5	63044255	T	C	111053	0.9726	0.9171	288.35	115.64	5.977	0.032	288.35	115.64	5.977	0.032	36.47	29.715	3.807	251.88	85.922	2.17	0.15561	0.26667	0.13275	0	2.3886	1.3881	4.1101	12.117	2.207	66.522	2.3757	1.5374	3.6711	3.2228e-05	0.89881	1.1598	0.27898
Imputed variant	rs242693	18	58768839	T	G	96825	0.9905	0.98365	161.65	193.22	55.107	0.018	161.65	193.22	55.107	0.018	18.064	30.913	21.02	143.59	162.31	34.087	0.37006	0.52112	0.33896	0	1.5139	0.81245	2.8209	4.9017	2.359	10.185	2.1221	1.4693	3.0651	3.2342e-05	0.99019	0.81307	0.19562
Imputed variant	9-123825781	9	123825781	A	T	184180	0.9981	0.98804	358.22	44.775	7	0.004	358.22	44.775	7	0.004	50.302	16.696	3	307.92	28.079	4	0.071678	0.16212	0.053058	0	3.6398	1.8531	7.1494	4.5911	0.99775	21.125	3.4532	1.971	6.0501	3.239e-05	0.98292	1.3816	0.33244
Imputed variant	rs1876353	16	5564346	C	G	9139	0.98734	0.9789	93.897	211.34	104.69	0.075	93.897	211.34	104.69	0.075	28.716	32.142	9.127	65.181	179.19	95.564	0.48683	0.63995	0.45531	0.00018293	0.40714	0.22849	0.72546	0.21679	0.096575	0.48663	0.4703	0.32268	0.68544	3.2622e-05	0.98363	-0.79384	0.19109
Imputed variant	rs10940849	5	29953444	T	C	58058	0.96803	0.94199	185.28	183.18	41.506	0.027	185.28	183.18	41.506	0.027	48.238	17.366	4.394	137.05	165.82	37.112	0.32465	0.18682	0.35303	0	0.29754	0.16438	0.53855	0.33637	0.11867	0.95344	0.42103	0.26761	0.6624	3.2886e-05	0.9566	-0.85289	0.20539
Imputed variant	rs2416815	9	123824021	G	A	184177	0.99814	0.98833	358.23	44.763	7	0.002	358.23	44.763	7	0.002	50.311	16.688	3	307.92	28.075	4	0.071663	0.16206	0.053052	0	3.638	1.852	7.1465	4.5903	0.99759	21.122	3.4521	1.9703	6.0486	3.2889e-05	0.98363	1.38	0.33233
Imputed variant	rs10812080	9	24670631	C	T	57066	0.97111	0.95515	129.67	204.45	75.837	0.044	129.67	204.45	75.837	0.044	11.176	37.634	21.184	118.49	166.82	54.653	0.43435	0.57149	0.40611	0.00010732	2.3919	1.1783	4.8554	4.1096	1.8608	9.0762	1.9504	1.3498	2.8182	3.3408e-05	0.94451	0.82369	0.19853
Imputed variant	rs558173	4	13942651	G	C	25687	0.99827	0.99217	1.124	92.92	315.96	0	1.124	92.92	315.96	0	1.004	28.005	40.991	0.12	64.915	274.97	0.11606	0.21438	0.095816	0	0.051563	0.00012743	20.864	0.017818	4.4361e-05	7.1568	0.38834	0.24087	0.62611	3.3411e-05	0.99185	-1.2827	0.30916
Imputed variant	rs11507272	9	78896627	C	T	99554	0.9718	0.78863	365.76	44.171	0.045	0.02	365.76	44.171	0.045	0.02	54.558	15.414	0.022	311.21	28.757	0.023	0.053979	0.11042	0.042359	0	3.0575	1.5454	6.0491	5.4561	5.1118e-08	582360000	2.8063	1.4694	5.3596	3.3871e-05	0.67017	2.1603	0.5211
Imputed variant	rs11507271	9	78896622	T	C	99553	0.97181	0.7887	365.77	44.17	0.045	0.019	365.77	44.17	0.045	0.019	54.559	15.413	0.022	311.21	28.757	0.023	0.053978	0.11042	0.042359	0	3.0572	1.5452	6.0487	5.456	5.1118e-08	582350000	2.8061	1.4693	5.3593	3.3997e-05	0.67031	2.1597	0.52105
Directly typed variant	rs1162326	3	9081339	C	A	22840	1	1	89	209	112	0	89	209	112	0	7	31	32	82	178	80	0.47195	0.32143	0.50294	0	2.0401	0.86253	4.8255	4.6857	1.9554	11.228	2.1361	1.4532	3.14	3.4438e-05	1	0.79313	0.19149
Imputed variant	rs10857510	10	50776240	T	A	90241	0.99404	0.98865	149.12	191.22	69.643	0.024	149.12	191.22	69.643	0.024	13.937	33.123	22.933	135.18	158.09	46.71	0.40307	0.56426	0.36989	0	2.0322	1.0434	3.9579	4.7621	2.2626	10.023	2.206	1.5259	3.1892	3.4679e-05	0.98909	0.78042	0.18849
Directly typed variant	rs13290470	9	16619529	A	G	41317	1	1	144	207	59	0	144	207	59	0	9	45	16	135	162	43	0.39634	0.55	0.36471	0	4.1667	1.9657	8.8319	5.5814	2.3016	13.535	2.129	1.4739	3.0754	3.4722e-05	1	0.81657	0.19724
Imputed variant	rs9531363	13	83119589	A	G	118324	0.99809	0.99078	328.68	74.388	6.923	0.006	328.68	74.388	6.923	0.006	43.438	23.595	2.964	285.25	50.793	3.959	0.1076	0.21089	0.08634	0	3.0505	1.7022	5.4668	4.9163	1.0551	22.908	2.828	1.7389	4.5993	3.4946e-05	0.9756	1.2234	0.29561
Imputed variant	rs1715786	1	245779975	G	A	299178	0.99707	0.98485	349.04	55.126	5.831	0	349.04	55.126	5.831	0	48.995	18.189	2.816	300.05	36.937	3.015	0.081449	0.17015	0.063187	0	3.0157	1.5941	5.705	5.7198	1.0961	29.847	3.0399	1.7745	5.2077	3.4954e-05	0.98604	1.3645	0.32972
Imputed variant	rs10051798	5	63047177	G	C	111064	0.97633	0.92975	288.15	116.02	5.803	0.022	288.15	116.02	5.803	0.022	36.441	29.745	3.812	251.71	86.278	1.991	0.15565	0.26693	0.13274	0	2.3814	1.3842	4.0969	13.225	2.3012	76.005	2.379	1.5397	3.6758	3.514e-05	0.91369	1.1467	0.27716
Imputed variant	rs10471594	5	63053554	G	A	111076	0.9737	0.92055	290.14	114.25	5.599	0.019	290.14	114.25	5.599	0.019	36.916	29.335	3.742	253.22	84.911	1.857	0.15299	0.26302	0.13034	0	2.3698	1.3761	4.0809	13.822	2.301	83.029	2.3813	1.5375	3.6883	3.5181e-05	0.89948	1.1626	0.28102
Imputed variant	rs62382188	5	63049336	C	A	111073	0.97646	0.93013	288.1	116.07	5.807	0.02	288.1	116.07	5.807	0.02	36.433	29.746	3.817	251.67	86.323	1.99	0.15572	0.26702	0.1328	0	2.3803	1.3836	4.0951	13.25	2.3057	76.14	2.3787	1.5396	3.6752	3.5266e-05	0.91404	1.1461	0.27707
Imputed variant	rs10174308	2	11192591	T	G	22277	0.99967	0.99719	360.98	47.973	1.043	0.002	360.98	47.973	1.043	0.002	50.997	19.002	0	309.99	28.971	1.043	0.061048	0.13573	0.045672	0	3.9869	2.0813	7.637	-1	-1	-1	3.2815	1.7957	5.9969	3.5463e-05	0.9963	1.6308	0.39436
Imputed variant	4-37966526	4	37966526	A	G	72652	0.99471	0.97937	327.46	77.936	4.598	0.001	327.46	77.936	4.598	0.001	43.663	24.839	1.498	283.8	53.097	3.1	0.10626	0.19882	0.087202	0	3.0406	1.7141	5.3938	3.1409	0.43533	22.662	2.5977	1.5863	4.2538	3.5468e-05	0.9626	1.2986	0.31404
Directly typed variant	rs10194175	2	11204654	A	G	22307	1	1	361	48	1	0	361	48	1	0	51	19	0	310	29	1	0.060976	0.13571	0.045588	0	3.9824	2.0792	7.6278	-1	-1	-1	3.2874	1.7985	6.0089	3.5656e-05	1	1.629	0.39405
Imputed variant	rs12994083	2	11169965	C	T	22227	0.99653	0.97194	365.25	43.82	0.924	0.006	365.25	43.82	0.924	0.006	52.381	17.617	0	312.87	26.203	0.924	0.055693	0.12584	0.041252	0	4.0158	2.0528	7.8559	-1	-1	-1	3.3457	1.7884	6.2589	3.5704e-05	0.95785	1.7317	0.41892
Imputed variant	rs2268310	7	44677098	C	T	91092	0.98859	0.94833	337.23	72.274	0.484	0.007	337.23	72.274	0.484	0.007	46.18	23.789	0.03	291.05	48.485	0.454	0.089321	0.17035	0.072638	0	3.0924	1.7304	5.5264	0.41647	3.4955e-06	49620	2.6214	1.5472	4.4415	3.5743e-05	0.9251	1.4813	0.35838
Imputed variant	rs720752	10	58703747	A	T	106253	0.99845	0.99596	242.5	142.6	24.889	0.006	242.5	142.6	24.889	0.006	26.06	35.938	8.002	216.44	106.66	16.887	0.23461	0.37101	0.20653	0	2.7983	1.6064	4.8747	3.9356	1.5463	10.017	2.2662	1.5344	3.3469	3.5822e-05	0.99713	0.89987	0.21773
Imputed variant	rs10185403	2	11206343	T	C	22313	0.99997	0.99972	360.99	47.999	1.006	0.001	360.99	47.999	1.006	0.001	51	19	0	309.99	28.999	1.006	0.060989	0.13571	0.045605	0	3.9825	2.0792	7.6279	-1	-1	-1	3.2862	1.7979	6.0064	3.5943e-05	0.99991	1.6279	0.39397
Imputed variant	rs10068415	5	63047479	A	T	111066	0.97571	0.9275	287.97	116.11	5.896	0.021	287.97	116.11	5.896	0.021	36.422	29.76	3.817	251.55	86.349	2.079	0.15598	0.2671	0.13311	0	2.3803	1.3837	4.095	12.68	2.2597	71.156	2.3736	1.5365	3.6667	3.621e-05	0.91267	1.1441	0.27699
Imputed variant	rs10221871	2	11207927	G	T	22317	0.99993	0.99943	360.99	48.003	1.01	0.001	360.99	48.003	1.01	0.001	51	19	0	309.99	29.003	1.01	0.061004	0.13571	0.045622	0	3.9818	2.0789	7.6266	-1	-1	-1	3.2848	1.7972	6.0037	3.6231e-05	0.99982	1.6269	0.39389
Directly typed variant	rs4330447	5	83250507	C	T	142445	1	1	78	188	144	0	78	188	144	0	21	41	8	57	147	136	0.41951	0.59286	0.38382	0	0.75705	0.412	1.3911	0.15966	0.066819	0.38151	0.42778	0.29522	0.61987	3.6864e-05	1	-0.76841	0.18622
Imputed variant	rs7718302	5	83251599	T	A	142448	0.99998	0.99997	78.007	187.99	144	0	78.007	187.99	144	0	21	41	8	57.007	146.99	136	0.41952	0.59286	0.38383	0	0.75717	0.41207	1.3913	0.15968	0.066828	0.38156	0.4278	0.29523	0.6199	3.6922e-05	0.99999	-0.76833	0.18622
Imputed variant	rs7924190	10	58710814	T	C	106271	0.99716	0.99298	241.89	142.87	25.219	0.014	241.89	142.87	25.219	0.014	26.083	35.755	8.156	215.81	107.12	17.063	0.23575	0.37194	0.20772	0	2.7617	1.5849	4.8124	3.9549	1.5635	10.004	2.2588	1.5299	3.3349	3.7145e-05	0.99133	0.89848	0.21784
Imputed variant	rs12416388	10	58708050	A	G	106264	0.99945	0.99849	242.14	142.86	24.999	0.007	242.14	142.86	24.999	0.007	26.015	35.961	8.021	216.12	106.89	16.978	0.23519	0.37147	0.20713	0	2.7948	1.6042	4.8693	3.9248	1.5438	9.9783	2.2622	1.532	3.3405	3.7416e-05	0.99822	0.89652	0.21745
Imputed variant	rs4935155	10	58705409	G	C	106257	0.99968	0.99913	242.07	142.92	25.004	0.001	242.07	142.92	25.004	0.001	26.015	35.958	8.027	216.06	106.97	16.977	0.23528	0.37151	0.20724	0	2.7918	1.6025	4.8639	3.9267	1.5448	9.9814	2.2613	1.5314	3.339	3.7603e-05	0.99866	0.89604	0.21739
Imputed variant	rs242622	18	58786362	G	A	96843	0.98648	0.97667	148.97	201.02	59.983	0.024	148.97	201.02	59.983	0.024	16.694	31.002	22.302	132.28	170.02	37.681	0.39147	0.54006	0.36088	0	1.4448	0.76417	2.7316	4.6896	2.2593	9.7345	2.0795	1.4401	3.0026	3.7607e-05	0.97442	0.81344	0.19735
Imputed variant	rs9546155	13	83091149	A	C	118253	0.99282	0.97283	327.54	75.554	6.892	0.011	327.54	75.554	6.892	0.011	43.26	23.801	2.935	284.28	51.753	3.957	0.10895	0.21195	0.087747	0	3.0222	1.6899	5.405	4.8742	1.0414	22.813	2.7961	1.7222	4.5397	3.7752e-05	0.97635	1.2138	0.29454
Imputed variant	17-6058256	17	6058256	C	T	9925	0.99961	0.99719	356.1	51.921	1.98	0	356.1	51.921	1.98	0	50.001	19.999	0	306.1	31.922	1.98	0.068148	0.14285	0.052768	0	3.8353	2.0347	7.2293	-1	-1	-1	2.9917	1.674	5.3466	3.7753e-05	0.99868	1.5644	0.37964
Imputed variant	rs11591393	10	50775731	A	C	90238	0.99736	0.9951	148.29	191.53	70.174	0.002	148.29	191.53	70.174	0.002	13.801	33.186	23.013	134.49	158.34	47.161	0.40473	0.5658	0.37157	0	2.0424	1.0467	3.9856	4.7554	2.2571	10.019	2.2039	1.5244	3.1863	3.7794e-05	0.99513	0.77398	0.18783
Imputed variant	rs9309837	3	79848621	T	A	142973	0.99888	0.99676	264.86	133.13	12.014	0.002	264.86	133.13	12.014	0.002	31.811	32.159	6.03	233.04	100.97	5.984	0.19166	0.31585	0.16609	0	2.3333	1.3558	4.0156	7.3822	2.2456	24.268	2.318	1.539	3.4914	3.7893e-05	0.99211	1.0034	0.24355
Imputed variant	rs9876913	3	79849705	C	A	142979	0.99887	0.99675	264.85	133.13	12.014	0.002	264.85	133.13	12.014	0.002	31.811	32.159	6.03	233.04	100.97	5.984	0.19166	0.31585	0.16609	0	2.3333	1.3558	4.0156	7.3822	2.2456	24.268	2.318	1.5389	3.4914	3.7898e-05	0.99211	1.0034	0.24355
Imputed variant	rs720751	10	58703508	A	G	106251	0.99855	0.9967	242.52	142.5	24.979	0.003	242.52	142.5	24.979	0.003	26.154	35.83	8.014	216.36	106.67	16.965	0.23471	0.37042	0.20677	0	2.7787	1.5954	4.8396	3.9079	1.5373	9.934	2.2572	1.5282	3.3339	3.795e-05	0.99408	0.89773	0.21792
Imputed variant	rs3888362	5	83249692	T	A	142443	0.99765	0.99622	77.327	188.84	143.83	0.001	77.327	188.84	143.83	0.001	20.773	41.227	8	56.554	147.61	135.83	0.4189	0.59124	0.38342	0	0.76035	0.41315	1.3993	0.16035	0.067006	0.38371	0.42992	0.29675	0.62287	3.7986e-05	0.99553	-0.77085	0.18713
Imputed variant	rs60871263	10	58706547	A	C	106259	0.99989	0.9997	242	142.97	25.026	0	242	142.97	25.026	0	26.001	35.972	8.027	216	107	16.999	0.2354	0.37161	0.20735	0	2.7928	1.603	4.8658	3.9228	1.5434	9.9701	2.2607	1.531	3.338	3.8014e-05	0.99917	0.8951	0.2173
Imputed variant	rs34239252	10	58703095	A	G	106250	0.99992	0.99978	242.01	142.97	25.025	0.001	242.01	142.97	25.025	0.001	26	35.974	8.025	216.01	106.99	17	0.23539	0.37161	0.20734	0	2.7934	1.6033	4.8668	3.9218	1.543	9.9684	2.2607	1.5311	3.3381	3.8016e-05	0.99926	0.89507	0.21729
Imputed variant	rs11817479	10	58710033	A	G	106269	0.99985	0.9996	241.99	142.97	25.032	0.002	241.99	142.97	25.032	0.002	26.002	35.967	8.03	215.99	107	17.002	0.23541	0.37163	0.20737	0	2.7921	1.6026	4.8646	3.9233	1.5438	9.9702	2.2606	1.531	3.3379	3.802e-05	0.99903	0.89512	0.2173
Imputed variant	rs4466747	10	58709983	G	A	106268	0.99986	0.99962	242	142.97	25.03	0.003	242	142.97	25.03	0.003	26.002	35.968	8.029	215.99	107	17.001	0.23541	0.37162	0.20736	0	2.7923	1.6027	4.8649	3.923	1.5437	9.97	2.2606	1.531	3.3379	3.8024e-05	0.99906	0.89511	0.2173
Imputed variant	rs12774570	10	58709598	C	T	106267	0.99987	0.99964	242	142.97	25.03	0.001	242	142.97	25.03	0.001	26.002	35.968	8.029	216	107	17.001	0.23541	0.37162	0.20736	0	2.7922	1.6026	4.8648	3.9231	1.5437	9.97	2.2606	1.531	3.3379	3.8025e-05	0.99906	0.89511	0.2173
Imputed variant	rs12573272	10	58706942	A	G	106261	0.9999	0.99971	242	142.97	25.028	0.002	242	142.97	25.028	0.002	26.001	35.971	8.027	216	107	17.001	0.2354	0.37161	0.20736	0	2.7926	1.6029	4.8655	3.9222	1.5432	9.9687	2.2606	1.531	3.3379	3.8062e-05	0.99917	0.89503	0.2173
Imputed variant	rs9732771	10	58708454	C	T	106265	0.99988	0.99967	242	142.97	25.03	0.002	242	142.97	25.03	0.002	26.002	35.969	8.028	216	107	17.002	0.2354	0.37161	0.20736	0	2.7924	1.6027	4.8651	3.9223	1.5433	9.9685	2.2605	1.5309	3.3378	3.8066e-05	0.9991	0.89504	0.2173
Imputed variant	rs9846743	3	79838611	G	A	142935	0.99897	0.99701	264.86	133.13	12.016	0.001	264.86	133.13	12.016	0.001	31.82	32.148	6.031	233.04	100.98	5.985	0.19166	0.31579	0.1661	0	2.3316	1.3548	4.0127	7.3799	2.2452	24.258	2.3171	1.5384	3.4902	3.8374e-05	0.99231	1.0026	0.24352
Imputed variant	rs56050594	5	1948508	G	C	3440	0.98824	0.97311	215.33	175.42	19.23	0.017	215.33	175.42	19.23	0.017	23.151	38.869	7.977	192.18	136.55	11.253	0.26084	0.39161	0.23392	0	2.363	1.3506	4.1342	5.8846	2.1552	16.067	2.1081	1.4373	3.0919	3.8425e-05	0.97717	0.93386	0.22684
Imputed variant	rs59278201	17	71305902	C	T	101050	0.94608	0.88549	236.07	147.52	26.38	0.035	236.07	147.52	26.38	0.035	25.236	36.65	8.104	210.83	110.87	18.276	0.24426	0.37761	0.21681	0	2.7618	1.5828	4.8191	3.7046	1.4697	9.3377	2.1917	1.4878	3.2285	3.8443e-05	0.86732	0.95039	0.23086
Imputed variant	rs62244472	3	45185995	G	A	86226	0.9803	0.96068	190.81	173.72	45.409	0.054	190.81	173.72	45.409	0.054	22.161	29.795	18.034	168.65	143.93	27.375	0.32265	0.47052	0.29221	0.00013171	1.5754	0.87062	2.8509	5.0135	2.389	10.521	2.1524	1.4856	3.1186	3.8456e-05	0.95897	0.82857	0.20128
Imputed variant	rs319313	7	95558569	G	C	170674	0.98147	0.88154	354.34	54.303	1.343	0.015	354.34	54.303	1.343	0.015	50.504	19.278	0.216	303.83	35.025	1.127	0.069501	0.14079	0.054824	0	3.3113	1.7625	6.2211	1.153	0.011437	116.25	2.825	1.5824	5.0432	3.8874e-05	0.86219	1.6599	0.40347
Directly typed variant	rs12762470	10	58702033	A	C	106246	1	1	242	143	25	0	242	143	25	0	26	36	8	216	107	17	0.23537	0.37143	0.20735	0	2.7951	1.6044	4.8695	3.9095	1.5369	9.945	2.2589	1.5298	3.3355	3.8888e-05	1	0.89378	0.21725
Directly typed variant	rs2393179	10	58702440	C	T	106249	1	1	242	143	25	0	242	143	25	0	26	36	8	216	107	17	0.23537	0.37143	0.20735	0	2.7951	1.6044	4.8695	3.9095	1.5369	9.945	2.2589	1.5298	3.3355	3.8888e-05	1	0.89378	0.21725
Imputed variant	rs10058383	5	63044588	G	T	111054	0.94976	0.84285	301.91	103.81	4.258	0.024	301.91	103.81	4.258	0.024	39.923	27.555	2.517	261.99	76.254	1.741	0.13699	0.2328	0.11727	0	2.3713	1.3704	4.1033	9.4872	1.3356	67.389	2.2841	1.4473	3.605	3.9237e-05	0.75176	1.3212	0.32131
Imputed variant	rs7700897	5	83254912	T	A	142449	0.99881	0.99809	78.247	187.8	143.95	0.001	78.247	187.8	143.95	0.001	21.002	40.986	8.011	57.245	146.82	135.94	0.41987	0.59279	0.38427	0	0.76093	0.41419	1.3979	0.16063	0.067259	0.3836	0.42871	0.29586	0.6212	3.943e-05	0.99911	-0.76518	0.18614
Directly typed variant	rs16865345	2	6707387	C	T	13875	1	1	272	120	18	0	272	120	18	0	32	31	7	240	89	11	0.19024	0.32143	0.16324	0	2.6124	1.5063	4.5305	4.7727	1.7264	13.195	2.4282	1.6133	3.6546	3.9448e-05	1	0.95623	0.23262
Imputed variant	rs983815	5	29974671	A	C	58109	0.96527	0.93518	191.87	176.18	41.925	0.028	191.87	176.18	41.925	0.028	48.898	16.809	4.292	142.97	159.37	37.633	0.31713	0.18138	0.34508	0	0.30839	0.16952	0.56103	0.33347	0.11669	0.95296	0.42052	0.26599	0.66483	3.9844e-05	0.94725	-0.84029	0.20453
Imputed variant	rs7726461	5	1947946	C	A	3430	0.986	0.96839	215.39	175.43	19.17	0.01	215.39	175.43	19.17	0.01	23.276	38.696	8.022	192.12	136.73	11.148	0.2607	0.39103	0.23387	0	2.3359	1.3357	4.085	5.9394	2.1757	16.214	2.1036	1.4341	3.0856	3.995e-05	0.9743	0.93331	0.2272
Imputed variant	rs11817807	10	58702243	G	A	106248	0.99141	0.98248	239.3	144.68	26.017	0.005	239.3	144.68	26.017	0.005	25.803	35.879	8.317	213.5	108.8	17.7	0.2399	0.3751	0.21206	0	2.7285	1.5646	4.7582	3.8879	1.5499	9.7527	2.2303	1.5124	3.2889	4.0148e-05	0.98498	0.89265	0.21737
Imputed variant	rs12963057	18	58791845	G	A	96845	0.99479	0.98848	138.01	198.9	73.083	0.007	138.01	198.9	73.083	0.007	15.154	28.856	25.989	122.86	170.04	47.094	0.42082	0.57739	0.38858	0	1.3758	0.70844	2.6717	4.474	2.1841	9.1644	2.1498	1.4862	3.1095	4.0188e-05	0.99148	0.78012	0.18998
Imputed variant	rs1471886	5	1948464	C	T	3439	0.98878	0.97448	215.56	175.29	19.126	0.024	215.56	175.29	19.126	0.024	23.23	38.794	7.972	192.33	136.49	11.154	0.26043	0.39101	0.23354	0	2.3532	1.3455	4.1157	5.9176	2.1643	16.179	2.1071	1.4365	3.091	4.0281e-05	0.98013	0.93052	0.22663
Imputed variant	rs1471885	5	1948228	G	A	3434	0.9876	0.9719	215.49	175.37	19.128	0.016	215.49	175.37	19.128	0.016	23.247	38.765	7.983	192.24	136.61	11.145	0.26053	0.39096	0.23368	0	2.3466	1.3418	4.104	5.9232	2.167	16.191	2.1052	1.4351	3.088	4.034e-05	0.97793	0.93143	0.22687
Imputed variant	rs1162330	3	9080442	G	A	22833	0.98658	0.97548	88.519	208.16	113.31	0.02	88.519	208.16	113.31	0.02	7.36	30.452	32.187	81.159	177.7	81.119	0.46977	0.32266	0.50006	0	1.8896	0.81025	4.407	4.3754	1.8554	10.318	2.0997	1.4289	3.0855	4.0628e-05	0.9742	0.7947	0.19364
Imputed variant	rs2416814	9	123823924	A	G	184175	0.99451	0.96593	359.9	43.383	6.709	0.005	359.9	43.383	6.709	0.005	51.106	15.947	2.945	308.8	27.436	3.764	0.06927	0.15598	0.051418	0	3.512	1.7713	6.9635	4.7276	1.0001	22.347	3.4095	1.9292	6.0255	4.0918e-05	0.95813	1.4031	0.34202
Imputed variant	rs2377900	10	50763160	C	T	90203	0.99409	0.99053	149.8	190.14	70.048	0.012	149.8	190.14	70.048	0.012	14.133	32.932	22.931	135.67	157.21	47.117	0.40274	0.56285	0.36977	0	2.0109	1.0349	3.9072	4.6718	2.2266	9.8024	2.1944	1.5181	3.172	4.1092e-05	0.99375	0.76948	0.18762
Directly typed variant	rs1917821	10	50768203	G	A	90218	1	1	149	191	70	0	149	191	70	0	14	33	23	135	158	47	0.40366	0.56429	0.37059	0	2.014	1.0347	3.9202	4.7188	2.2453	9.9172	2.1996	1.5215	3.1798	4.1245e-05	1	0.76786	0.18727
Imputed variant	rs34212868	17	56273688	C	G	80542	0.99221	0.94709	352.88	56.842	0.28	0.003	352.88	56.842	0.28	0.003	49.479	20.415	0.105	303.4	36.427	0.175	0.070003	0.14732	0.054084	0	3.4365	1.8493	6.3858	3.6791	0.0017393	7782.4	3.0218	1.703	5.362	4.1314e-05	0.93479	1.5941	0.3888
Imputed variant	rs34782577	17	71305166	A	G	101049	0.93947	0.87216	236.23	147.21	26.526	0.035	236.23	147.21	26.526	0.035	25.488	36.344	8.155	210.74	110.87	18.371	0.24425	0.37617	0.21709	0	2.7104	1.5542	4.7268	3.6703	1.4605	9.2235	2.1747	1.476	3.2041	4.1361e-05	0.85535	0.95214	0.23224
Imputed variant	rs4405170	1	69468074	C	A	51372	0.99255	0.98456	208.54	169.38	32.044	0.027	208.54	169.38	32.044	0.027	19.207	41.798	8.987	189.34	127.59	23.057	0.28474	0.42699	0.25546	0	3.2295	1.799	5.7973	3.8423	1.5584	9.4735	2.1719	1.4902	3.1653	4.1367e-05	0.98351	0.86619	0.21128
Imputed variant	rs7419006	1	69476591	C	G	51375	0.97669	0.95377	45.161	181.46	183.33	0.048	45.161	181.46	183.33	0.048	13.438	40.31	16.248	31.723	141.15	167.08	0.33148	0.47993	0.30092	0.00011707	0.67416	0.32565	1.3957	0.22957	0.10148	0.51933	0.46645	0.32224	0.67521	4.1489e-05	0.96428	-0.82656	0.20165
Imputed variant	rs12021729	1	81265581	C	T	70459	0.98942	0.982	104.1	193.01	112.87	0.014	104.1	193.01	112.87	0.014	30.2	29.893	9.904	73.904	163.12	102.96	0.48931	0.64498	0.45726	0	0.44846	0.25221	0.7974	0.23539	0.10818	0.51217	0.46375	0.31789	0.67653	4.1922e-05	0.96861	-0.76564	0.1869
Imputed variant	2-11172187	2	11172187	G	A	22231	0.99907	0.9918	364.24	44.813	0.947	0.002	364.24	44.813	0.947	0.002	52.036	17.962	0	312.2	26.851	0.947	0.05696	0.1283	0.042272	0	4.0135	2.0627	7.8093	-1	-1	-1	3.3347	1.7932	6.2015	4.2028e-05	0.99453	1.6686	0.40737
Imputed variant	4-186619315	4	186619315	G	T	330406	0.97275	0.93983	224.62	155.03	30.309	0.04	224.62	155.03	30.309	0.04	26.765	30.7	12.522	197.86	124.33	17.787	0.26301	0.39825	0.23517	0	1.8253	1.0377	3.2109	5.2042	2.2736	11.912	2.1523	1.4689	3.1537	4.2115e-05	0.93532	0.88451	0.21597
Imputed variant	rs7212831	17	6058039	T	A	9921	0.99966	0.99768	355.87	52.133	2	0.001	355.87	52.133	2	0.001	50	20	0	305.87	32.133	2	0.068455	0.14286	0.053137	0	3.8075	2.0212	7.1724	-1	-1	-1	2.9699	1.6629	5.3042	4.22e-05	0.99923	1.5509	0.37872
Imputed variant	rs1187322	9	87283317	C	G	115559	0.99	0.95771	7.352	62.443	340.2	0.004	7.352	62.443	340.2	0.004	1.987	22.012	45.997	5.365	40.431	294.2	0.094083	0.18562	0.075237	0	1.47	0.26627	8.1153	0.42214	0.080497	2.2137	0.35693	0.21379	0.59593	4.3294e-05	0.94243	-1.289	0.31523
Imputed variant	rs4253234	10	50666482	G	C	90027	0.99806	0.99742	145.72	192.27	72.005	0.003	145.72	192.27	72.005	0.003	13.38	33.619	23	132.34	158.65	49.005	0.4101	0.56872	0.37745	0	2.0959	1.0679	4.1133	4.6422	2.1942	9.8213	2.1749	1.5043	3.1445	4.3302e-05	0.99475	0.76675	0.18751
Imputed variant	rs12641279	4	74474264	A	G	134298	0.99543	0.99076	239.73	153.22	17.053	0.001	239.73	153.22	17.053	0.001	28.842	33.158	8	210.89	120.06	9.053	0.22844	0.35113	0.20319	0	2.0194	1.1685	3.4897	6.4613	2.3123	18.055	2.1221	1.4309	3.1473	4.3465e-05	0.99359	0.94681	0.23159
Imputed variant	rs12690647	5	29956106	T	C	58079	0.99815	0.99665	82.163	218.81	109.02	0.003	82.163	218.81	109.02	0.003	26.861	32.138	11	55.302	186.68	98.02	0.46725	0.61329	0.43718	0	0.35445	0.19573	0.64185	0.23105	0.10642	0.5016	0.48978	0.33751	0.71076	4.3762e-05	0.9967	-0.79643	0.19489
Imputed variant	rs41258024	9	123794756	T	C	184127	0.99457	0.96468	361.31	41.927	6.757	0.002	361.31	41.927	6.757	0.002	51.598	15.519	2.882	309.72	26.408	3.875	0.067611	0.15202	0.050233	0	3.5274	1.7645	7.0519	4.4643	0.94488	21.092	3.3897	1.9063	6.0273	4.3967e-05	0.92913	1.4304	0.35011
Imputed variant	rs62380558	5	63044028	T	A	111050	0.96839	0.90719	287.78	115.98	6.199	0.037	287.78	115.98	6.199	0.037	36.549	29.657	3.789	251.23	86.327	2.41	0.15658	0.26598	0.13405	0	2.3614	1.3725	4.0629	10.807	2.0718	56.371	2.3408	1.5151	3.6165	4.4188e-05	0.89639	1.1364	0.27822
Imputed variant	rs6700337	1	83263603	A	G	74547	0.99613	0.97845	346.07	59.333	4.591	0.002	346.07	59.333	4.591	0.002	48.098	19.466	2.436	297.98	39.867	2.155	0.083555	0.17384	0.064967	0	3.0249	1.6245	5.6325	7.003	1.0923	44.899	3.0285	1.7773	5.1606	4.437e-05	0.96356	1.3507	0.33078
Imputed variant	rs2079272	15	25818268	G	A	6161	0.98221	0.96776	145.73	198.41	65.821	0.041	145.73	198.41	65.821	0.041	12.115	38.36	19.521	133.61	160.05	46.3	0.40255	0.5529	0.37159	0.0001	2.6432	1.3317	5.2465	4.6498	2.1083	10.255	2.0914	1.4479	3.0208	4.4577e-05	0.96547	0.80147	0.19633
Imputed variant	16-13729690	16	13729690	C	T	33750	0.98748	0.92965	348.2	59.241	2.549	0.007	348.2	59.241	2.549	0.007	49.819	18.382	1.796	298.38	40.859	0.753	0.078464	0.15696	0.062302	0	2.6945	1.4396	5.0436	14.285	0.95286	214.17	2.8023	1.6145	4.864	4.4743e-05	0.8752	1.5083	0.36953
Imputed variant	rs10180089	2	11199917	A	G	22291	0.99769	0.98377	361.94	47.069	0.992	0.004	361.94	47.069	0.992	0.004	51.668	18.331	0	310.27	28.738	0.992	0.059821	0.13094	0.04518	0	3.8304	1.9882	7.3794	-1	-1	-1	3.1841	1.7301	5.8602	4.4796e-05	0.94553	1.6677	0.40862
Imputed variant	2-11190388	2	11190388	G	A	22272	0.99953	0.99602	364.1	44.908	0.995	0	364.1	44.908	0.995	0	51.991	18.009	0	312.11	26.899	0.995	0.057193	0.12864	0.042484	0	4.0191	2.0667	7.8157	-1	-1	-1	3.3272	1.7909	6.1815	4.5112e-05	0.99796	1.6537	0.40535
Imputed variant	16-13730252	16	13730252	T	A	33756	0.98703	0.92728	348.14	59.257	2.595	0.007	348.14	59.257	2.595	0.007	49.813	18.387	1.797	298.33	40.87	0.798	0.078595	0.15701	0.062451	0	2.6944	1.4395	5.043	13.486	0.94937	191.58	2.7962	1.6114	4.8524	4.5403e-05	0.87273	1.5072	0.36959
Imputed variant	rs10030350	4	74497272	C	A	134322	0.99541	0.9908	242.23	150.79	16.972	0.009	242.23	150.79	16.972	0.009	29.367	32.682	7.95	212.86	118.11	9.022	0.2253	0.34702	0.20023	0	2.0056	1.1609	3.4649	6.387	2.2835	17.864	2.1226	1.4293	3.1522	4.5472e-05	0.97577	0.95394	0.23394
Imputed variant	rs9881475	3	79826031	C	T	142867	0.99844	0.99564	265.04	132.9	12.06	0.002	265.04	132.9	12.06	0.002	32.078	31.888	6.034	232.96	101.01	6.026	0.19149	0.31397	0.16627	0	2.2926	1.3321	3.9456	7.272	2.2176	23.846	2.2949	1.5229	3.4582	4.6123e-05	0.98415	0.99618	0.24449
Imputed variant	rs2269274	5	83261299	A	G	142459	0.99867	0.99739	78.877	187.31	143.8	0.009	78.877	187.31	143.8	0.009	20.996	41.001	8.003	57.881	146.31	135.8	0.42082	0.59281	0.38541	0	0.77254	0.42073	1.4185	0.16246	0.068035	0.38795	0.43075	0.29728	0.62414	4.6198e-05	0.99908	-0.75666	0.18573
Imputed variant	6-35463517	6	35463517	G	A	84222	0.97753	0.89683	339.85	66.742	3.397	0.013	339.85	66.742	3.397	0.013	48.403	19.16	2.43	291.45	47.582	0.967	0.089681	0.17159	0.072819	0	2.4246	1.3156	4.4684	15.131	1.4058	162.86	2.6373	1.5585	4.463	4.6395e-05	0.83701	1.4554	0.35733
Directly typed variant	rs2469881	18	34256593	C	A	52201	1	1	42	202	166	0	42	202	166	0	5	19	46	37	183	120	0.34878	0.20714	0.37794	0	0.76831	0.26978	2.1881	2.8367	1.05	7.6633	2.3255	1.502	3.6006	4.6537e-05	1	0.83139	0.20415
Directly typed variant	rs2301070	5	83260938	G	A	142458	1	1	79	187	144	0	79	187	144	0	21	41	8	58	146	136	0.42073	0.59286	0.38529	0	0.7756	0.42244	1.424	0.16246	0.068037	0.38795	0.43045	0.29707	0.62371	4.6754e-05	1	-0.75536	0.18553
Directly typed variant	rs1771517	1	245781501	C	T	299186	1	1	350	55	5	0	350	55	5	0	49	19	2	301	36	3	0.079268	0.16429	0.061765	0	3.2421	1.7224	6.1026	4.0952	0.66718	25.137	2.9862	1.731	5.1515	4.7166e-05	1	1.3687	0.33636
Imputed variant	rs6575020	14	89255324	C	T	123568	0.9745	0.95957	99.017	194.9	116.07	0.014	99.017	194.9	116.07	0.014	7.482	29.974	32.542	91.535	164.92	83.532	0.4792	0.32099	0.51177	0	2.2235	0.95918	5.1544	4.7661	2.0407	11.131	2.2173	1.5082	3.2598	4.7902e-05	0.96553	0.76551	0.18829
Imputed variant	2-11181175	2	11181175	A	G	22251	0.99983	0.99844	364	45.003	1	0.001	364	45.003	1	0.001	52	18	0	312	27.003	1	0.057321	0.12857	0.042652	0	3.9995	2.0574	7.775	-1	-1	-1	3.3117	1.7831	6.1505	4.8156e-05	0.99937	1.645	0.40472
Imputed variant	16-13729821	16	13729821	C	G	33752	0.99068	0.94776	346.95	60.243	2.8	0.012	346.95	60.243	2.8	0.012	49.521	18.468	2.009	297.42	41.775	0.791	0.080299	0.16062	0.063762	0	2.6552	1.4214	4.9598	15.254	1.1116	209.32	2.8097	1.6275	4.8507	4.8719e-05	0.90997	1.4544	0.35808
Imputed variant	rs12692429	2	11176276	A	T	22238	0.99979	0.99811	363.98	45.016	1	0.001	363.98	45.016	1	0.001	52.003	17.997	0	311.98	27.019	1	0.057337	0.12855	0.042675	0	3.996	2.0557	7.7679	-1	-1	-1	3.3091	1.7818	6.1456	4.8734e-05	0.99939	1.6436	0.40467
Imputed variant	rs10205830	2	11167534	C	T	22217	0.99975	0.99772	363.97	45.028	1	0.001	363.97	45.028	1	0.001	52.001	17.999	0	311.97	27.029	1	0.057351	0.12856	0.04269	0	3.995	2.0553	7.7655	-1	-1	-1	3.3084	1.7815	6.1439	4.8853e-05	0.99959	1.6431	0.40459
Imputed variant	4-130135029	4	130135029	T	A	229678	0.97348	0.81584	364.84	43.649	1.504	0.005	364.84	43.649	1.504	0.005	55.753	12.766	1.48	309.09	30.883	0.024	0.056899	0.11233	0.045487	0	2.2917	1.1247	4.6696	341.87	0.0009852	118630000	2.6554	1.4049	5.0191	4.8902e-05	0.72239	1.9847	0.48876
Directly typed variant	rs242685	18	58763786	C	T	96821	1	1	161	192	57	0	161	192	57	0	18	31	21	143	161	36	0.37317	0.52143	0.34265	0	1.5297	0.82045	2.852	4.6343	2.2378	9.5969	2.0903	1.4475	3.0185	4.987e-05	1	0.78523	0.19359
Imputed variant	rs2177819	10	50759240	G	A	90189	0.99857	0.99754	148.16	190.95	70.89	0	148.16	190.95	70.89	0	13.992	33.008	23	134.17	157.94	47.89	0.40576	0.56434	0.37311	0	2.0041	1.0294	3.9018	4.6054	2.1931	9.6711	2.1764	1.5057	3.146	4.9906e-05	0.99947	0.7586	0.18703
Imputed variant	rs60755652	4	74471598	A	G	134292	0.99645	0.99227	239.5	153.55	16.948	0.003	239.5	153.55	16.948	0.003	29	32.986	8.014	210.5	120.57	8.934	0.2286	0.3501	0.20358	0	1.9858	1.1493	3.4311	6.511	2.3254	18.23	2.1074	1.4207	3.1258	5.0854e-05	0.99778	0.93733	0.23134
Imputed variant	4-186620869	4	186620869	C	T	330412	0.97297	0.94342	224.49	155.24	30.238	0.03	224.49	155.24	30.238	0.03	27.004	30.239	12.748	197.49	125	17.49	0.26309	0.39816	0.23528	0	1.7692	1.0053	3.1135	5.3305	2.3331	12.179	2.1503	1.4676	3.1506	5.1078e-05	0.9433	0.86914	0.21457
Imputed variant	9-123819404	9	123819404	C	T	184162	0.99629	0.97764	359.62	43.482	6.898	0.003	359.62	43.482	6.898	0.003	51.132	15.867	3	308.49	27.615	3.898	0.069852	0.1562	0.052075	0	3.4665	1.748	6.8747	4.6432	1.0013	21.533	3.3695	1.9093	5.9464	5.1096e-05	0.96503	1.3727	0.33889
Imputed variant	rs12378841	9	29454226	A	G	67320	0.93818	0.82255	295.3	107.68	7.011	0.009	295.3	107.68	7.011	0.009	37.995	29.358	2.643	257.31	78.318	4.368	0.14842	0.24747	0.12802	0	2.5386	1.4734	4.3737	4.0977	0.85684	19.597	2.2399	1.4355	3.495	5.1555e-05	0.7682	1.2248	0.30253
Imputed variant	16-13729705	16	13729705	T	C	33751	0.99213	0.95725	346.41	60.792	2.793	0.008	346.41	60.792	2.793	0.008	49.336	18.649	2.012	297.07	42.143	0.781	0.08095	0.16196	0.064273	0	2.6646	1.4293	4.9674	15.512	1.1177	215.3	2.8135	1.6328	4.8482	5.1562e-05	0.92508	1.4334	0.35407
Imputed variant	16-13730196	16	13730196	T	A	33755	0.9917	0.9549	346.35	60.81	2.835	0.01	346.35	60.81	2.835	0.01	49.33	18.653	2.013	297.02	42.157	0.822	0.081075	0.162	0.064414	0	2.6641	1.4291	4.9662	14.745	1.1138	195.2	2.8079	1.6298	4.8374	5.197e-05	0.92222	1.4334	0.35423
Imputed variant	16-13730044	16	13730044	G	C	33754	0.99183	0.95559	346.37	60.803	2.823	0.009	346.37	60.803	2.823	0.009	49.333	18.651	2.012	297.03	42.152	0.811	0.081037	0.16197	0.064374	0	2.6641	1.4291	4.9664	14.937	1.1144	200.22	2.8091	1.6305	4.84	5.1985e-05	0.92302	1.4332	0.35419
Imputed variant	16-13730475	16	13730475	C	T	33758	0.99154	0.95406	346.32	60.816	2.854	0.012	346.32	60.816	2.854	0.012	49.327	18.655	2.014	296.99	42.161	0.84	0.081129	0.16203	0.064474	0	2.6641	1.4291	4.9661	14.436	1.112	187.4	2.8057	1.6287	4.8332	5.2208e-05	0.92122	1.4331	0.35424
Imputed variant	16-13730474	16	13730474	G	A	33757	0.99154	0.95406	346.32	60.816	2.854	0.013	346.32	60.816	2.854	0.013	49.327	18.655	2.014	296.99	42.161	0.84	0.081129	0.16203	0.064474	0	2.664	1.4291	4.9661	14.436	1.112	187.39	2.8057	1.6287	4.8332	5.221e-05	0.92122	1.4331	0.35424
Imputed variant	16-13730968	16	13730968	G	T	33763	0.99131	0.95292	346.29	60.825	2.881	0.009	346.29	60.825	2.881	0.009	49.32	18.659	2.015	296.97	42.166	0.866	0.081205	0.16208	0.064556	0	2.6645	1.4294	4.9667	14.01	1.1089	177.01	2.8028	1.6273	4.8276	5.2423e-05	0.91979	1.4329	0.35427
Imputed variant	rs6860535	5	90272836	G	A	152577	0.9868	0.91835	361.24	45.19	3.567	0.003	361.24	45.19	3.567	0.003	54.195	12.265	3.539	307.05	32.925	0.028	0.06381	0.13817	0.048502	0	2.1105	1.0309	4.3205	716.09	0.0055763	91957000	3.1451	1.7364	5.6965	5.2488e-05	0.89112	1.5626	0.38638
Imputed variant	rs242696	18	58770026	G	C	96827	0.989	0.98069	149.64	193.81	66.522	0.035	149.64	193.81	66.522	0.035	17.118	28.645	24.23	132.52	165.16	42.292	0.39863	0.55081	0.3673	0	1.3426	0.70731	2.5486	4.4352	2.1826	9.0129	2.1122	1.4623	3.051	5.3139e-05	0.98592	0.77231	0.1911
Imputed variant	rs9856023	3	79836742	T	C	142927	0.98957	0.97404	261.86	134.41	13.715	0.011	261.86	134.41	13.715	0.011	31.529	32.177	6.292	230.33	102.24	7.423	0.19737	0.31973	0.17218	0	2.2992	1.3351	3.9597	6.1923	2.0095	19.082	2.2597	1.5039	3.3953	5.3228e-05	0.97092	0.97807	0.24204
Imputed variant	rs10037615	5	83237255	G	A	142433	0.98616	0.97912	78.481	191.63	139.86	0.024	78.481	191.63	139.86	0.024	20.882	41.089	8.019	57.599	150.55	131.84	0.42514	0.59189	0.39082	0	0.75283	0.40987	1.3828	0.16777	0.070208	0.4009	0.44234	0.30536	0.64078	5.3362e-05	0.98248	-0.76427	0.18916
Imputed variant	rs59770700	5	29955997	C	T	58073	0.96403	0.9406	149.53	208.87	51.57	0.027	149.53	208.87	51.57	0.027	40.829	24.404	4.765	108.7	184.47	46.805	0.38053	0.24239	0.40897	0	0.35221	0.20226	0.61333	0.27104	0.098834	0.74329	0.46237	0.30511	0.70069	5.354e-05	0.96439	-0.82154	0.20337
Imputed variant	rs12632146	3	79806193	G	T	142800	0.97475	0.93342	12.171	125.11	272.7	0.02	12.171	125.11	272.7	0.02	6.079	29.597	34.318	6.092	95.517	238.38	0.18227	0.29828	0.15839	0	0.31052	0.093819	1.0278	0.14427	0.044366	0.46916	0.44276	0.29193	0.67152	5.3585e-05	0.8971	-1.0425	0.25807
Imputed variant	rs6802127	3	79806190	A	G	142799	0.97476	0.93342	12.171	125.11	272.7	0.02	12.171	125.11	272.7	0.02	6.079	29.596	34.319	6.092	95.517	238.38	0.18227	0.29827	0.15839	0	0.31051	0.093815	1.0277	0.14428	0.044367	0.46917	0.44277	0.29194	0.67155	5.3643e-05	0.89712	-1.0424	0.25807
Imputed variant	9-101059954	9	101059954	A	G	138991	0.9802	0.86629	362.25	47.726	0.016	0.008	362.25	47.726	0.016	0.008	53.041	16.954	0.002	309.21	30.772	0.014	0.058243	0.12113	0.045295	0	3.2119	1.6592	6.2175	0.8328	3.7339e-21	1.8575e+20	2.9051	1.5578	5.4178	5.3683e-05	0.81449	1.8508	0.45823
Imputed variant	rs9821785	3	79819713	T	C	142841	0.99061	0.97747	262.98	134.86	12.157	0.009	262.98	134.86	12.157	0.009	32.034	31.89	6.073	230.94	102.97	6.084	0.19412	0.31456	0.16932	0	2.2328	1.2979	3.8411	7.1962	2.2036	23.5	2.2514	1.4953	3.3897	5.4209e-05	0.96156	0.99577	0.24668
Imputed variant	rs28808144	5	63043566	G	T	111049	0.94911	0.85349	282.5	120.77	6.698	0.037	282.5	120.77	6.698	0.037	36.139	29.932	3.922	246.36	90.838	2.776	0.16363	0.26986	0.14176	0	2.2462	1.3079	3.8579	9.6311	1.9908	46.594	2.2375	1.4542	3.4429	5.4384e-05	0.85523	1.1347	0.28115
Imputed variant	1-83271878	1	83271878	G	A	74582	0.9983	0.98843	350.12	55.847	4.025	0.009	350.12	55.847	4.025	0.009	49.109	18.879	2.009	301.01	36.968	2.016	0.077925	0.16356	0.060295	0	3.1302	1.6652	5.8843	6.1081	0.84584	44.11	3.0475	1.7618	5.2715	5.4728e-05	0.98266	1.3714	0.33991
Imputed variant	rs13339068	16	27960465	G	T	53939	0.99627	0.98889	11.055	126.08	272.86	0.009	11.055	126.08	272.86	0.009	5.991	29.589	34.419	5.064	96.487	238.44	0.18072	0.29694	0.15679	0	0.25921	0.074059	0.90727	0.12201	0.035453	0.41993	0.44026	0.29004	0.66828	5.4821e-05	0.98303	-1.0102	0.25042
Imputed variant	rs56410686	1	83270524	A	G	74578	0.99856	0.99021	350.12	55.86	4.023	0.002	350.12	55.86	4.023	0.002	49.094	18.896	2.009	301.02	36.964	2.014	0.077935	0.16367	0.060283	0	3.1344	1.6676	5.8915	6.1163	0.84656	44.19	3.0508	1.7638	5.2766	5.4841e-05	0.98546	1.3692	0.33942
Imputed variant	rs7626871	3	141160882	A	G	242525	0.99698	0.9851	339.92	70.057	0.017	0.003	339.92	70.057	0.017	0.003	46.579	23.406	0.013	293.34	46.651	0.004	0.085477	0.16738	0.068616	0	3.1598	1.7606	5.6709	20.468	8.3103e-15	5.0411e+16	2.7286	1.5995	4.655	5.494e-05	0.96579	1.4366	0.35616
Imputed variant	rs17507233	1	83281094	C	G	74588	0.99341	0.95839	350.3	55.572	4.118	0.012	350.3	55.572	4.118	0.012	49.419	18.537	2.042	300.88	37.035	2.076	0.077817	0.16158	0.060571	0	3.0474	1.6171	5.7425	5.9886	0.84772	42.306	2.9891	1.7256	5.1777	5.5166e-05	0.93644	1.4025	0.34779
Imputed variant	rs10493731	1	83271395	G	A	74581	0.99444	0.96707	348.54	57.406	4.037	0.018	348.54	57.406	4.037	0.018	48.851	19.134	2.009	299.69	38.272	2.028	0.079857	0.16539	0.062249	0	3.067	1.6391	5.7391	6.0773	0.84386	43.767	2.9851	1.7332	5.1414	5.5447e-05	0.96209	1.3725	0.34046
Imputed variant	5-29956004	5	29956004	T	C	58074	0.96324	0.93942	149.83	208.6	51.54	0.03	149.83	208.6	51.54	0.03	40.849	24.383	4.765	108.98	184.22	46.775	0.38013	0.24225	0.40852	0	0.3531	0.20277	0.61491	0.27177	0.099105	0.74526	0.46287	0.30541	0.7015	5.5587e-05	0.96388	-0.81962	0.20334
Imputed variant	5-29956007	5	29956007	A	G	58075	0.96324	0.93942	149.83	208.6	51.54	0.03	149.83	208.6	51.54	0.03	40.849	24.383	4.765	108.98	184.22	46.775	0.38013	0.24225	0.40852	0	0.3531	0.20277	0.61491	0.27177	0.099105	0.74526	0.46287	0.30541	0.7015	5.5587e-05	0.96388	-0.81962	0.20334
Imputed variant	rs17506918	1	83267760	C	T	74569	0.99996	0.99975	350.01	55.985	4.003	0	350.01	55.985	4.003	0	49	19	2	301.01	36.985	2.003	0.078038	0.16429	0.060281	0	3.1559	1.6804	5.927	6.1339	0.84488	44.533	3.0645	1.7728	5.2975	5.5736e-05	0.99997	1.3579	0.33693
Imputed variant	1-83265785	1	83265785	C	A	74560	0.99968	0.99782	350	55.978	4.02	0	350	55.978	4.02	0	49.022	18.963	2.014	300.98	37.015	2.006	0.078071	0.16422	0.060334	0	3.1454	1.6744	5.9086	6.1642	0.85254	44.569	3.0603	1.7703	5.2901	5.5813e-05	0.99678	1.3593	0.33731
Imputed variant	1-83267297	1	83267297	T	C	74567	0.9999	0.99927	350	55.987	4.005	0.006	350	55.987	4.005	0.006	49.004	18.991	2.003	301	36.996	2.002	0.078046	0.16427	0.060295	0	3.153	1.6788	5.9219	6.1454	0.84687	44.594	3.0634	1.7721	5.2956	5.583e-05	0.99927	1.3581	0.33702
Directly typed variant	rs17506890	1	83267708	A	G	74568	1	1	350	56	4	0	350	56	4	0	49	19	2	301	37	2	0.078049	0.16429	0.060294	0	3.1544	1.6797	5.9241	6.1429	0.8455	44.63	3.0638	1.7724	5.2962	5.5841e-05	1	1.3577	0.33693
Imputed variant	rs242619	18	58782684	T	C	96838	0.99258	0.98837	146.18	201.51	62.311	0	146.18	201.51	62.311	0	16.022	31.731	22.247	130.16	169.77	40.064	0.39772	0.54446	0.3675	0	1.5184	0.79851	2.8871	4.5111	2.1666	9.3926	2.057	1.4246	2.9701	5.596e-05	0.98833	0.78495	0.19481
Imputed variant	rs341695	8	2732866	G	C	7184	0.9971	0.99283	279.3	116.24	14.463	0.001	279.3	116.24	14.463	0.001	37.998	22.607	9.396	241.3	93.633	5.067	0.17703	0.2957	0.1526	0	1.5332	0.86475	2.7185	11.776	3.792	36.569	2.3315	1.5337	3.5444	5.6108e-05	0.9876	0.97831	0.24284
Imputed variant	rs7470081	9	104747550	A	G	145273	0.98008	0.9652	175.44	182.32	52.209	0.025	175.44	182.32	52.209	0.025	13.923	42.387	13.684	161.52	139.94	38.525	0.3497	0.49829	0.31911	0	3.514	1.8412	6.7068	4.1207	1.8063	9.4002	2.1192	1.466	3.0633	5.6182e-05	0.95263	0.80146	0.19896
Directly typed variant	rs12030960	1	69459883	C	T	51371	1	1	201	176	33	0	201	176	33	0	18	43	9	183	133	24	0.29512	0.43571	0.26618	0	3.287	1.8151	5.9524	3.8125	1.5404	9.4362	2.1288	1.4633	3.0969	5.6646e-05	1	0.84101	0.20888
Imputed variant	rs9881344	3	79825985	C	T	142866	0.99244	0.98097	262.84	134.84	12.321	0.006	262.84	134.84	12.321	0.006	32.011	31.771	6.217	230.83	103.07	6.104	0.19449	0.31575	0.16952	0	2.2228	1.2915	3.8258	7.3443	2.2649	23.815	2.2607	1.5021	3.4024	5.733e-05	0.97267	0.98514	0.24484
Imputed variant	rs35141185	5	72304197	G	A	123024	0.97157	0.80561	366.26	42.826	0.907	0.007	366.26	42.826	0.907	0.007	54.828	14.447	0.724	311.43	28.379	0.183	0.05444	0.11354	0.042273	0	2.8916	1.4425	5.7967	22.472	0.13213	3821.9	2.9017	1.527	5.5142	5.7786e-05	0.74376	1.945	0.48362
Directly typed variant	rs7018690	9	104739780	G	A	145264	1	1	171	186	53	0	171	186	53	0	12	45	13	159	141	40	0.3561	0.50714	0.325	0	4.2287	2.151	8.3132	4.3062	1.8262	10.154	2.1371	1.4789	3.0883	5.7872e-05	1	0.78226	0.19453
Imputed variant	rs6504469	17	64892984	G	T	90443	0.99914	0.99844	96.86	222.23	90.904	0.004	96.86	222.23	90.904	0.004	27.842	36.157	6	69.018	186.08	84.904	0.49274	0.34398	0.52336	0	0.48169	0.27346	0.84849	0.17518	0.068593	0.4474	0.47754	0.32664	0.69816	5.8275e-05	0.99582	-0.78929	0.19636
Imputed variant	rs886219	16	27972101	T	A	53967	0.98614	0.96352	278.46	122.12	9.414	0.013	278.46	122.12	9.414	0.013	35.901	28.77	5.324	242.56	93.346	4.09	0.17189	0.28158	0.14931	0	2.0823	1.2069	3.5929	8.7947	2.3131	33.438	2.2331	1.4608	3.4138	5.8489e-05	0.93226	1.0576	0.26315
Imputed variant	rs9309833	3	79811719	A	G	142819	0.99829	0.99635	264.49	133.49	12.019	0	264.49	133.49	12.019	0	31.947	32.026	6.027	232.55	101.46	5.992	0.19211	0.31486	0.16683	0	2.2976	1.3352	3.9536	7.3216	2.2281	24.059	2.295	1.5235	3.457	5.886e-05	0.99421	0.9772	0.24325
Imputed variant	rs10948757	6	13572653	G	C	28259	0.945	0.84005	287.99	109.58	12.415	0.022	287.99	109.58	12.415	0.022	39.279	24.472	6.244	248.71	85.106	6.171	0.16392	0.26402	0.14331	0	1.8207	1.0384	3.1925	6.4067	2.0037	20.485	2.1444	1.3912	3.3054	5.8945e-05	0.81731	1.1153	0.27764
Imputed variant	rs323334	18	34687819	T	C	52863	0.96339	0.87379	316.11	88.77	5.111	0.011	316.11	88.77	5.111	0.011	45.483	19.854	4.663	270.62	68.916	0.448	0.12073	0.20843	0.10267	0	1.7141	0.95036	3.0918	61.931	2.8412	1349.9	2.3014	1.4282	3.7085	5.9362e-05	0.84549	1.2732	0.3171
Imputed variant	rs9858424	3	79811137	G	C	142817	0.99819	0.99591	264.56	133.42	12.015	0.003	264.56	133.42	12.015	0.003	31.978	31.995	6.025	232.59	101.42	5.99	0.19201	0.31462	0.16677	0	2.2944	1.3334	3.9482	7.3158	2.2261	24.043	2.2935	1.5224	3.4551	5.9572e-05	0.99306	0.97717	0.24341
Imputed variant	rs10832828	11	17669488	T	C	35715	0.96616	0.92325	237.41	153.31	19.236	0.049	237.41	153.31	19.236	0.049	28.676	32.206	9.114	208.73	121.1	10.122	0.2339	0.36026	0.20788	0.00011951	1.9358	1.116	3.358	6.5542	2.4687	17.401	2.1458	1.4504	3.1745	5.9975e-05	0.90449	0.95263	0.23739
Imputed variant	rs7160983	14	89253921	C	T	123566	0.98005	0.96821	97.642	194.96	117.39	0.014	97.642	194.96	117.39	0.014	7.469	29.876	32.653	90.173	165.08	84.732	0.47592	0.32011	0.508	0	2.1849	0.94146	5.0707	4.6525	1.9916	10.869	2.193	1.4913	3.2248	6.0005e-05	0.96829	0.75506	0.18816
Imputed variant	rs1605444	17	64896955	C	T	90461	0.99997	0.99995	97.01	222.99	90	0.001	97.01	222.99	90	0.001	28	36	6	69.01	186.99	84	0.49145	0.34286	0.52204	0	0.4745	0.26948	0.83553	0.17605	0.068942	0.44954	0.47768	0.32665	0.69853	6.0193e-05	0.99999	-0.7883	0.19648
Directly typed variant	rs8017130	14	23759156	A	G	6198	1	1	57	164	189	0	57	164	189	0	18	33	19	39	131	170	0.33902	0.49286	0.30735	0	0.5458	0.27748	1.0736	0.24216	0.11639	0.50381	0.4566	0.31564	0.66051	6.0397e-05	1	-0.75216	0.18751
Imputed variant	rs12414895	10	58704172	A	G	106254	0.99054	0.97929	251.86	133.6	24.534	0.007	251.86	133.6	24.534	0.007	28.513	33.755	7.729	223.35	99.84	16.805	0.22276	0.35154	0.19625	0	2.6484	1.5256	4.5975	3.6027	1.4119	9.1933	2.2202	1.4954	3.2963	6.0449e-05	0.96191	0.89389	0.22286
Imputed variant	rs13314981	3	79809824	A	G	142811	0.99826	0.99592	264.61	133.37	12.02	0	264.61	133.37	12.02	0	32.021	31.952	6.028	232.59	101.42	5.992	0.19196	0.31434	0.16677	0	2.2884	1.3299	3.9378	7.3073	2.2241	24.008	2.2905	1.5204	3.4509	6.0783e-05	0.99183	0.97662	0.24356
Imputed variant	rs12510108	4	186617950	G	A	330401	0.98918	0.97674	221.48	156.85	31.653	0.017	221.48	156.85	31.653	0.017	26.204	30.971	12.823	195.27	125.88	18.83	0.2685	0.40442	0.24052	0	1.8334	1.0406	3.2304	5.0747	2.2385	11.504	2.1442	1.4655	3.1373	6.0942e-05	0.96768	0.84413	0.21055
Imputed variant	2-140221526	2	140221526	G	A	230606	0.96013	0.92838	199.73	168.24	41.999	0.023	199.73	168.24	41.999	0.023	24.66	28.648	16.689	175.07	139.6	25.31	0.30763	0.44306	0.27975	0	1.457	0.81369	2.6088	4.6813	2.2154	9.8918	2.0482	1.4103	2.9747	6.1387e-05	0.92244	0.83364	0.20802
Imputed variant	rs12885436	14	23757540	T	C	6196	0.97221	0.95286	78.242	175.57	156.14	0.047	78.242	175.57	156.14	0.047	21.609	35.043	13.342	56.633	140.52	142.8	0.40499	0.55906	0.37326	0.00011463	0.65356	0.3521	1.2131	0.24486	0.11582	0.51766	0.46974	0.3251	0.67875	6.1517e-05	0.95657	-0.73682	0.18389
Imputed variant	rs242684	18	58762041	G	C	96820	0.98993	0.98382	148.44	193.64	67.913	0.011	148.44	193.64	67.913	0.011	17.033	28.429	24.538	131.4	165.21	43.375	0.4018	0.55361	0.37054	0	1.3275	0.69805	2.5246	4.3643	2.1521	8.8506	2.1067	1.4584	3.0432	6.1536e-05	0.98263	0.76395	0.19066
Imputed variant	rs7040271	9	123815175	T	C	184154	0.9988	0.99155	359.36	43.643	7	0	359.36	43.643	7	0	51.008	15.992	3	308.35	27.651	4	0.070296	0.15709	0.052428	0	3.4962	1.7654	6.924	4.5338	0.98566	20.855	3.3682	1.9115	5.9353	6.1554e-05	0.99256	1.335	0.33318
Imputed variant	3-21951159	3	21951159	A	C	44773	0.99849	0.9903	356.21	49.789	3.999	0.002	356.21	49.789	3.999	0.002	52.179	14.821	3	304.03	34.968	0.999	0.070472	0.14872	0.054362	0	2.4696	1.2577	4.8493	17.498	1.7843	171.59	3.039	1.716	5.3819	6.1645e-05	0.98737	1.4342	0.35796
Directly typed variant	rs1995695	17	64896732	C	T	90459	1	1	97	222	90	0	97	222	90	0	28	36	6	69	186	84	0.49144	0.34286	0.52212	0	0.47696	0.27084	0.83994	0.17602	0.068932	0.44948	0.47752	0.32652	0.69837	6.1654e-05	1	-0.78635	0.19627
Imputed variant	rs12920337	16	27970018	A	T	53960	0.99403	0.98221	273.18	125.95	10.86	0.012	273.18	125.95	10.86	0.012	34.62	29.53	5.847	238.56	96.422	5.013	0.18009	0.29447	0.15655	0	2.1103	1.2237	3.6394	8.0371	2.3138	27.917	2.2488	1.4803	3.4163	6.1764e-05	0.96879	1.0128	0.25283
Imputed variant	rs6132584	20	23246840	G	A	45251	0.988	0.94291	338.5	70.308	1.179	0.009	338.5	70.308	1.179	0.009	46.878	22.213	0.907	291.63	48.095	0.272	0.088619	0.17163	0.071529	0	2.8732	1.5929	5.1825	20.744	0.28264	1522.5	2.6893	1.5872	4.5568	6.1836e-05	0.91586	1.411	0.35226
Imputed variant	rs12453324	17	64898898	T	C	90467	0.99944	0.99909	97.217	222.78	90.006	0	97.217	222.78	90.006	0	28	36	6	69.217	186.78	84.006	0.49121	0.34286	0.52175	0	0.47647	0.27062	0.83888	0.17656	0.06915	0.45082	0.47824	0.32704	0.69936	6.1868e-05	0.99989	-0.78671	0.1964
Imputed variant	rs569495	4	13931552	T	C	25670	0.98658	0.94336	1.618	95.963	312.41	0.009	1.618	95.963	312.41	0.009	1.096	28.031	40.872	0.522	67.932	271.54	0.12098	0.21588	0.10144	0	0.19653	0.007067	5.4653	0.071689	0.0026113	1.9681	0.41003	0.25541	0.65827	6.1957e-05	0.95417	-1.2382	0.30915
Imputed variant	rs9293360	5	83238236	A	G	142434	0.99351	0.98995	76.47	191.05	142.47	0.011	76.47	191.05	142.47	0.011	20.105	41.876	8.015	56.365	149.18	134.45	0.41951	0.58636	0.38516	0	0.787	0.426	1.4539	0.16712	0.069609	0.40125	0.44191	0.3052	0.63986	6.2283e-05	0.99434	-0.75428	0.18838
Imputed variant	rs62282002	3	141162128	C	G	242526	0.99692	0.98388	339.43	70.521	0.048	0.003	339.43	70.521	0.048	0.003	46.614	23.349	0.036	292.81	47.172	0.012	0.086119	0.1673	0.069406	0	3.1093	1.7333	5.5777	18.845	2.0025e-08	17734000000	2.6937	1.5803	4.5917	6.2381e-05	0.96082	1.4255	0.35605
Imputed variant	rs714304	5	29894540	A	G	57931	0.97823	0.95029	27.637	151.65	230.69	0.022	27.637	151.65	230.69	0.022	1.136	15.379	53.48	26.501	136.27	177.21	0.25236	0.12609	0.27836	0	2.6327	0.37436	18.514	7.0403	1.0502	47.197	2.6735	1.5792	4.5261	6.2816e-05	0.9537	0.87463	0.21855
Directly typed variant	rs7627477	3	133704165	C	T	231103	1	1	9	108	292	0	9	108	292	0	5	27	38	4	81	254	0.15403	0.26429	0.13127	0	0.26667	0.066748	1.0654	0.11969	0.030771	0.46552	0.42064	0.27177	0.65106	6.3657e-05	1	-1.0447	0.26126
Directly typed variant	rs10517460	4	37967083	A	C	72653	1	1	329	77	4	0	329	77	4	0	44	25	1	285	52	3	0.10366	0.19286	0.085294	0	3.1141	1.7558	5.5231	2.1591	0.21966	21.222	2.5624	1.5562	4.2191	6.411e-05	1	1.255	0.31396
Imputed variant	16-13729013	16	13729013	A	C	33747	0.9935	0.96589	345.47	61.788	2.737	0.006	345.47	61.788	2.737	0.006	49.283	18.701	2.013	296.19	43.087	0.724	0.082028	0.16234	0.065493	0	2.6085	1.402	4.8533	16.71	1.1198	249.35	2.7654	1.6078	4.7563	6.4417e-05	0.93631	1.4026	0.351
Imputed variant	rs35420989	2	34956033	A	G	62768	0.97234	0.94838	195.74	182.34	31.901	0.014	195.74	182.34	31.901	0.014	48.464	19.622	1.913	147.28	162.72	29.988	0.30019	0.16749	0.32751	0	0.36645	0.20727	0.6479	0.19386	0.043377	0.86639	0.4131	0.25777	0.66205	6.4525e-05	0.95104	-0.86181	0.21569
Imputed variant	rs7216057	17	64891877	G	A	90442	0.99472	0.99075	97.556	222.35	90.079	0.012	97.556	222.35	90.079	0.012	27.847	36.187	5.964	69.709	186.17	84.115	0.49088	0.34369	0.52119	0	0.48659	0.2764	0.85661	0.17749	0.06936	0.45419	0.48109	0.32905	0.70339	6.4781e-05	0.98932	-0.78681	0.19697
Imputed variant	rs3923385	16	13729403	G	A	33748	0.99304	0.96322	345.4	61.807	2.786	0.005	345.4	61.807	2.786	0.005	49.276	18.707	2.015	296.13	43.1	0.771	0.082171	0.16241	0.065651	0	2.6084	1.402	4.8528	15.706	1.1186	220.53	2.7597	1.6049	4.7453	6.5076e-05	0.9335	1.4021	0.35107
Imputed variant	rs13062357	3	82245336	G	A	146780	0.96478	0.94089	104.23	220.86	84.892	0.021	104.23	220.86	84.892	0.021	7.896	38.454	23.646	96.334	182.4	61.246	0.47642	0.61251	0.4484	0	2.5721	1.1504	5.7506	4.7103	1.9794	11.209	1.9445	1.3403	2.8211	6.5597e-05	0.92682	0.81492	0.20415
Imputed variant	rs6137883	20	23260522	G	A	45294	0.98673	0.92794	345.73	63.819	0.446	0.004	345.73	63.819	0.446	0.004	48.387	21.383	0.228	297.34	42.436	0.218	0.078917	0.156	0.063047	0	3.0965	1.6958	5.6538	6.427	0.017979	2297.5	2.7468	1.5825	4.7676	6.6884e-05	0.87762	1.5182	0.38078
Imputed variant	rs10049390	3	133701119	G	A	231089	0.97688	0.94632	17.432	147.89	244.66	0.026	17.432	147.89	244.66	0.026	7.878	31.99	30.125	9.554	115.9	214.53	0.22288	0.34108	0.19855	0	0.33475	0.12056	0.92948	0.1703	0.061566	0.47105	0.47859	0.32177	0.71184	6.7095e-05	0.9422	-0.94607	0.23733
Imputed variant	rs4801985	19	53997266	A	G	85255	0.98976	0.95281	341.5	63.379	5.119	0.005	341.5	63.379	5.119	0.005	47.99	20.008	2.001	293.51	43.371	3.118	0.089778	0.1715	0.072952	0	2.8214	1.531	5.1996	3.925	0.64789	23.778	2.6305	1.5546	4.4512	6.7196e-05	0.9414	1.3315	0.33404
Imputed variant	rs62256888	3	79824110	C	T	142859	0.98872	0.97197	262.03	134.19	13.772	0.006	262.03	134.19	13.772	0.006	31.845	31.859	6.295	230.19	102.33	7.477	0.19724	0.3175	0.17248	0	2.2504	1.3068	3.8755	6.0857	1.9795	18.71	2.2319	1.4846	3.3553	6.7509e-05	0.96145	0.96897	0.24316
Imputed variant	rs12146144	1	245826906	G	A	299322	0.96648	0.9027	285.31	113.13	11.529	0.029	285.31	113.13	11.529	0.029	37.268	27.528	5.198	248.04	85.605	6.331	0.1661	0.27091	0.14452	0	2.1402	1.2343	3.7113	5.4645	1.6293	18.328	2.1995	1.4312	3.3801	6.837e-05	0.90003	1.062	0.2667
Imputed variant	rs11988729	8	80539623	T	C	152055	0.98839	0.93334	359.73	47.24	3.016	0.009	359.73	47.24	3.016	0.009	52.764	15.219	2.016	306.97	32.021	1	0.064967	0.13751	0.050032	0	2.7651	1.4057	5.4391	11.729	1.0481	131.25	3.0272	1.675	5.4709	6.8812e-05	0.92318	1.5455	0.38828
Directly typed variant	rs9916665	17	64901518	C	T	90475	1	1	98	222	90	0	98	222	90	0	28	36	6	70	186	84	0.49024	0.34286	0.52059	0	0.48387	0.27496	0.85151	0.17857	0.06996	0.4558	0.48047	0.32856	0.70261	6.9008e-05	1	-0.78031	0.19607
Imputed variant	rs2217290	5	29938648	A	C	58029	0.99419	0.99041	82.327	219.14	108.51	0.023	82.327	219.14	108.51	0.023	26.089	33.074	10.836	56.238	186.07	97.672	0.46807	0.60895	0.43906	0	0.38317	0.21164	0.69372	0.23915	0.10956	0.52204	0.50265	0.3466	0.72895	6.9122e-05	0.99014	-0.77927	0.19583
Imputed variant	rs242681	18	58757933	C	T	96818	0.98983	0.98239	150.36	191.82	67.802	0.016	150.36	191.82	67.802	0.016	17.047	28.777	24.173	133.31	163.05	43.629	0.39932	0.5509	0.36811	0	1.3803	0.72688	2.621	4.3329	2.1347	8.7947	2.1057	1.4579	3.0415	6.9273e-05	0.98177	0.7563	0.19008
Imputed variant	rs9896901	17	64900568	T	C	90472	0.99484	0.99181	97.704	221.86	90.423	0.017	97.704	221.86	90.423	0.017	27.964	35.961	6.072	69.74	185.89	84.351	0.49112	0.34362	0.52149	0	0.48244	0.27403	0.84938	0.17952	0.070613	0.45642	0.48037	0.32855	0.70235	6.9443e-05	0.9938	-0.78152	0.19645
Imputed variant	rs17180095	5	63068596	T	C	111112	0.96845	0.91209	286.02	118.27	5.687	0.02	286.02	118.27	5.687	0.02	36.659	29.566	3.771	249.36	88.709	1.916	0.15812	0.26507	0.1361	0	2.2671	1.3189	3.897	13.388	2.2733	78.842	2.2895	1.4824	3.5359	6.9978e-05	0.89276	1.1126	0.27979
Imputed variant	rs671447	18	34262350	C	T	52211	0.98527	0.97424	45.44	200.02	164.52	0.021	45.44	200.02	164.52	0.021	3.883	22.471	43.644	41.557	177.55	120.88	0.35477	0.21598	0.38335	0	1.3545	0.43804	4.1884	3.8642	1.2912	11.564	2.2566	1.4661	3.4732	7.012e-05	0.9808	0.80785	0.20319
Imputed variant	rs4555834	5	29967804	T	C	58101	0.99961	0.99924	81.054	219.9	109.04	0	81.054	219.9	109.04	0	25.993	33.025	10.982	55.061	186.88	98.06	0.46587	0.60722	0.43677	0	0.37434	0.2064	0.67893	0.23723	0.10888	0.51691	0.5016	0.34595	0.72728	7.0187e-05	0.99906	-0.77671	0.19537
Imputed variant	rs1993105	5	29956612	A	G	58080	0.99959	0.99929	81	219.83	109.16	0.001	81	219.83	109.16	0.001	26	33	11	55	186.83	98.165	0.46565	0.60714	0.43652	0	0.37363	0.20599	0.67772	0.23704	0.10883	0.5163	0.50127	0.34573	0.7268	7.0206e-05	0.9999	-0.77632	0.19527
Imputed variant	rs3860616	4	35874678	T	A	67318	0.96716	0.89784	7.556	95.082	307.34	0.026	7.556	95.082	307.34	0.026	3.661	25.575	40.759	3.895	69.507	266.58	0.13439	0.235	0.11368	0	0.39147	0.087608	1.7492	0.16267	0.037614	0.7035	0.41754	0.26441	0.65934	7.0325e-05	0.88462	-1.1484	0.28888
Imputed variant	rs10059756	5	63071556	T	C	111118	0.96629	0.90464	286.76	117.67	5.557	0.01	286.76	117.67	5.557	0.01	36.888	29.431	3.676	249.87	88.243	1.881	0.15706	0.26275	0.1353	0	2.2592	1.3141	3.8839	13.238	2.2085	79.349	2.2777	1.473	3.5219	7.0562e-05	0.87771	1.1249	0.28303
Imputed variant	rs11709321	3	133703833	T	G	231102	0.98897	0.96952	9.094	113.44	287.45	0.013	9.094	113.44	287.45	0.013	5.026	27.832	37.14	4.068	85.609	250.31	0.16053	0.27061	0.13786	0	0.26314	0.066508	1.0411	0.12009	0.031076	0.4641	0.43102	0.27984	0.66387	7.0619e-05	0.98123	-1.0372	0.26098
Directly typed variant	rs10940847	5	29940364	A	C	58030	1	1	81	220	109	0	81	220	109	0	26	33	11	55	187	98	0.46585	0.60714	0.43676	0	0.3733	0.20581	0.67711	0.23744	0.10901	0.51719	0.50177	0.34607	0.72751	7.1146e-05	1	-0.77591	0.19532
Imputed variant	rs12050260	14	23761094	T	C	6200	0.94304	0.90753	71.842	173.38	164.73	0.049	71.842	173.38	164.73	0.049	19.879	35.201	14.908	51.963	138.18	149.82	0.38671	0.53551	0.35607	0.00011951	0.66592	0.35265	1.2575	0.2601	0.12385	0.54622	0.47963	0.33216	0.69257	7.1269e-05	0.94022	-0.74501	0.18757
Imputed variant	rs10776575	10	50662422	C	T	90023	0.9984	0.99737	145.76	191.55	72.685	0.002	145.76	191.55	72.685	0.002	13.827	33.173	23	131.94	158.37	49.685	0.41088	0.56552	0.37904	0	1.9987	1.0242	3.9004	4.4172	2.1022	9.2812	2.1324	1.4753	3.082	7.1361e-05	0.99634	0.7419	0.1868
Imputed variant	2-11164876	2	11164876	A	G	22208	0.9919	0.94061	361.81	46.631	1.557	0.001	361.81	46.631	1.557	0.001	51.924	17.919	0.157	309.89	28.712	1.4	0.060665	0.13024	0.046341	0	3.7247	1.9266	7.2008	0.66928	0.0036015	124.38	3.0814	1.6771	5.6618	7.2844e-05	0.92499	1.6063	0.40494
Directly typed variant	rs2300939	9	123811717	C	T	184151	1	1	359	44	7	0	359	44	7	0	51	16	3	308	28	4	0.070732	0.15714	0.052941	0	3.451	1.7449	6.8253	4.5294	0.98469	20.835	3.3352	1.8946	5.8714	7.3853e-05	1	1.3128	0.33123
Imputed variant	rs3898149	4	186618139	C	T	330402	0.99377	0.98617	220.1	157.11	32.789	0.004	220.1	157.11	32.789	0.004	25.99	30.974	13.036	194.11	126.13	19.753	0.27157	0.40747	0.24359	0	1.834	1.0397	3.235	4.9289	2.1917	11.084	2.1354	1.4605	3.1222	7.4347e-05	0.98038	0.82378	0.20792
Imputed variant	rs10940845	5	29918701	C	T	57997	0.98279	0.95684	238.05	147.8	24.105	0.044	238.05	147.8	24.105	0.044	54.716	14.287	0.992	183.34	133.51	23.113	0.23906	0.11623	0.26435	0.00010732	0.35855	0.1922	0.6689	0.14381	0.018845	1.0974	0.36599	0.21238	0.63071	7.4622e-05	0.96875	-0.87828	0.22173
Imputed variant	rs1428347	5	29942372	C	T	58032	0.99829	0.99733	83.741	218.81	107.44	0.002	83.741	218.81	107.44	0.002	26	33.646	10.354	57.741	185.17	97.088	0.4711	0.61176	0.44214	0	0.40353	0.22348	0.72865	0.23684	0.10744	0.52211	0.50298	0.34671	0.72969	7.4674e-05	0.99302	-0.77337	0.19525
Imputed variant	rs1438023	2	140312719	A	G	230733	0.99087	0.98354	173.76	183.34	52.879	0.017	173.76	183.34	52.879	0.017	19.608	31.497	18.893	154.16	151.84	33.986	0.35257	0.49489	0.32327	0	1.6308	0.88902	2.9916	4.3705	2.1	9.0959	2.0511	1.4192	2.9642	7.4878e-05	0.9866	0.77341	0.19529
Imputed variant	rs4650292	1	69479427	G	A	51376	0.99048	0.97857	200.66	175.89	33.417	0.036	200.66	175.89	33.417	0.036	18.412	42.56	9.022	182.25	133.33	24.395	0.29603	0.43292	0.26784	0	3.1597	1.7505	5.7034	3.6607	1.4858	9.0189	2.0869	1.4343	3.0362	7.4895e-05	0.97946	0.83407	0.21062
Imputed variant	rs4538141	2	140211403	A	G	230584	0.98259	0.97455	120.95	210.68	78.368	0.004	120.95	210.68	78.368	0.004	13.099	30.745	26.156	107.85	179.93	52.212	0.44807	0.59326	0.41817	0	1.4069	0.70614	2.8032	4.1248	1.9657	8.6554	2.0294	1.4017	2.9382	7.4967e-05	0.98649	0.76342	0.19279
Imputed variant	rs7046909	9	123763880	T	C	184064	0.99822	0.99006	359.37	43.626	7.003	0	359.37	43.626	7.003	0	51.041	15.959	3	308.33	27.667	4.003	0.070283	0.15685	0.05246	0	3.4845	1.759	6.9027	4.5272	0.98447	20.819	3.3601	1.9065	5.9219	7.5395e-05	0.99441	1.3155	0.33231
Imputed variant	rs13000246	2	140311965	A	G	230732	0.99445	0.99052	173.48	183.48	53.024	0.009	173.48	183.48	53.024	0.009	19.605	31.404	18.991	153.88	152.08	34.033	0.3531	0.49561	0.32375	0	1.6208	0.88326	2.9741	4.3798	2.1061	9.1083	2.0525	1.4203	2.9661	7.551e-05	0.99158	0.77109	0.19481
Imputed variant	18-53824209	18	53824209	C	T	87533	0.98949	0.971	270.69	124.61	14.688	0.014	270.69	124.61	14.688	0.014	33.21	31.216	5.572	237.48	93.39	9.116	0.18779	0.30258	0.16416	0	2.3902	1.3872	4.1185	4.3709	1.4336	13.326	2.2091	1.4605	3.3413	7.5573e-05	0.97096	0.96113	0.24283
Imputed variant	rs4954781	2	140298537	C	G	230708	0.99529	0.99231	173.46	183.48	53.058	0	173.46	183.48	53.058	0	19.613	31.371	19.016	153.85	152.11	34.042	0.35317	0.49574	0.32382	0	1.6177	0.88157	2.9687	4.3818	2.1076	9.11	2.0528	1.4205	2.9666	7.602e-05	0.99298	0.7702	0.19466
Imputed variant	rs12775005	10	58537309	G	A	105674	0.98786	0.95822	314.36	87.751	7.884	0.01	314.36	87.751	7.884	0.01	41.891	25.216	2.89	272.46	62.535	4.994	0.12625	0.22141	0.10665	0	2.6227	1.4901	4.6159	3.7639	0.85279	16.612	2.3819	1.4926	3.8013	7.6562e-05	0.93982	1.136	0.28723
Imputed variant	rs2393182	10	58709199	A	G	106266	0.99	0.97974	246.09	140.08	23.817	0.008	246.09	140.08	23.817	0.008	28.015	34.172	7.811	218.08	105.91	16.006	0.22892	0.35568	0.20283	0	2.5117	1.4479	4.3571	3.7988	1.4816	9.7403	2.1696	1.4641	3.2151	7.7086e-05	0.96021	0.88344	0.22347
Imputed variant	rs225592	15	25833292	G	C	6212	0.97376	0.95858	73.966	205.83	130.14	0.065	73.966	205.83	130.14	0.065	4.04	31.86	34.085	69.926	173.97	96.056	0.43148	0.28535	0.46157	0.00015854	3.1698	1.0855	9.2567	6.1418	2.0934	18.02	2.147	1.444	3.1922	7.7166e-05	0.95035	0.77665	0.19647
Imputed variant	rs6114024	20	23240861	C	T	45233	0.99308	0.96689	337.65	70.817	1.534	0.003	337.65	70.817	1.534	0.003	46.843	21.906	1.251	290.8	48.911	0.283	0.090104	0.17434	0.072761	0	2.7804	1.5399	5.0202	27.443	0.45867	1641.9	2.6909	1.5937	4.5434	7.7408e-05	0.9412	1.3548	0.34279
Directly typed variant	rs1116587	5	29974384	G	A	58108	1	1	89	216	105	0	89	216	105	0	26	35	9	63	181	96	0.48049	0.62143	0.45147	0	0.46855	0.26159	0.83924	0.22716	0.099856	0.51678	0.5014	0.34515	0.72839	7.7414e-05	1	-0.762	0.1928
Imputed variant	rs187183	18	58754759	A	C	96815	0.99354	0.98883	150.59	191.16	68.237	0.009	150.59	191.16	68.237	0.009	17.106	28.662	24.23	133.49	162.5	44.007	0.39956	0.55089	0.36841	0	1.3764	0.72496	2.6132	4.2966	2.1197	8.709	2.1029	1.4559	3.0374	7.789e-05	0.98621	0.74749	0.1892
Imputed variant	rs4253160	10	50693966	T	A	90068	0.99609	0.99302	134.95	193.34	81.704	0.009	134.95	193.34	81.704	0.009	12.097	32.985	24.914	122.85	160.35	56.79	0.43507	0.59156	0.40285	0	2.089	1.0379	4.2045	4.4553	2.0931	9.4831	2.1469	1.4826	3.1087	7.8255e-05	0.99432	0.73047	0.18494
Imputed variant	rs2041328	17	64901014	T	A	90473	0.9925	0.98741	96.674	222.13	91.183	0.015	96.674	222.13	91.183	0.015	27.438	36.315	6.246	69.236	185.81	84.937	0.4933	0.34863	0.52309	0	0.49316	0.27962	0.86979	0.18556	0.073574	0.468	0.48797	0.3341	0.71268	7.8304e-05	0.97966	-0.7825	0.19813
Imputed variant	rs2628647	15	25828168	C	G	6194	0.98785	0.97958	74.267	204.75	130.95	0.037	74.267	204.75	130.95	0.037	4.084	31.307	34.606	70.183	173.44	96.345	0.43087	0.28198	0.46152	0	3.102	1.0663	9.0239	6.1726	2.1159	18.007	2.1825	1.4661	3.2488	7.8422e-05	0.97722	0.764	0.19346
Imputed variant	rs13001098	2	34963669	A	T	62799	0.99469	0.98932	187.54	187.6	34.846	0.01	187.54	187.6	34.846	0.01	46.855	21.201	1.941	140.69	166.4	32.905	0.31378	0.17917	0.3415	0	0.38255	0.21852	0.66972	0.17712	0.040117	0.78196	0.42091	0.26568	0.66684	7.8704e-05	0.99011	-0.82658	0.20935
Imputed variant	rs9919973	15	25829711	C	T	6202	0.98748	0.97905	74.222	204.73	131	0.049	74.222	204.73	131	0.049	4.083	31.311	34.597	70.139	173.42	96.398	0.43076	0.28201	0.46138	0.00011951	3.1015	1.066	9.0234	6.1652	2.1131	17.988	2.1808	1.465	3.2463	7.8964e-05	0.9764	0.76407	0.19356
Imputed variant	rs171432	18	58751734	T	C	96813	0.99435	0.98973	150.93	190.72	68.334	0.014	150.93	190.72	68.334	0.014	17.095	28.708	24.197	133.84	162.01	44.137	0.39927	0.55073	0.36808	0	1.3873	0.73073	2.6337	4.2921	2.1174	8.7	2.1045	1.457	3.0397	7.9148e-05	0.98681	0.74599	0.189
Imputed variant	rs10056232	5	63073680	G	T	111121	0.96553	0.90413	286.61	117.92	5.44	0.032	286.61	117.92	5.44	0.032	36.836	29.625	3.53	249.77	88.294	1.91	0.15708	0.26207	0.13547	0	2.2751	1.3243	3.9086	12.532	2.0835	75.377	2.2664	1.4654	3.5052	7.9196e-05	0.88005	1.1172	0.28305
Imputed variant	18-40918179	18	40918179	G	A	63440	0.98175	0.8872	355.81	52.739	1.433	0.013	355.81	52.739	1.433	0.013	52.171	16.611	1.217	303.64	36.128	0.216	0.067813	0.13604	0.053767	0	2.676	1.3955	5.1315	32.792	0.33439	3215.8	2.7711	1.5408	4.9838	7.9477e-05	0.81492	1.633	0.41384
Imputed variant	rs225587	15	25830769	G	A	6206	0.98673	0.97751	74.374	204.72	130.86	0.047	74.374	204.72	130.86	0.047	4.092	31.385	34.519	70.282	173.33	96.344	0.4311	0.28265	0.46167	0.00011463	3.11	1.0702	9.0376	6.1538	2.1111	17.938	2.1765	1.4625	3.2391	7.9663e-05	0.97378	0.76449	0.19377
Imputed variant	rs35330532	2	34976199	G	A	62833	0.97763	0.96035	189.38	186.79	33.802	0.024	189.38	186.79	33.802	0.024	47.011	20.993	1.993	142.37	165.8	31.809	0.31026	0.17843	0.3374	0	0.38345	0.21878	0.67204	0.18975	0.043685	0.82416	0.4265	0.26899	0.67625	7.9836e-05	0.95447	-0.84441	0.21405
Imputed variant	rs2628633	15	25820981	C	T	6171	0.99034	0.98334	62.898	197.22	149.86	0.028	62.898	197.22	149.86	0.028	2.15	30.247	37.599	60.748	166.97	112.26	0.39395	0.24678	0.42425	0	5.1184	1.2444	21.054	9.4636	2.3118	38.739	2.249	1.4878	3.3999	7.9967e-05	0.98142	0.76741	0.19455
Imputed variant	4-73861272	4	73861272	C	T	133810	0.97056	0.88725	317.16	87.86	4.964	0.016	317.16	87.86	4.964	0.016	42.936	24.895	2.167	274.22	62.965	2.797	0.11926	0.20878	0.10083	0	2.5252	1.4358	4.4413	4.9482	0.81573	30.016	2.3533	1.4592	3.7953	8.0402e-05	0.88524	1.2249	0.31064
Imputed variant	rs13008625	2	34948439	T	C	62737	0.99584	0.99329	185.84	189.16	34.992	0.011	185.84	189.16	34.992	0.011	46.651	21.329	2.019	139.19	167.83	32.973	0.31604	0.1812	0.3438	0	0.37917	0.21671	0.66342	0.18269	0.042462	0.786	0.42237	0.2671	0.6679	8.0863e-05	0.98882	-0.82596	0.20954
Imputed variant	rs36018508	2	34971464	A	C	62818	0.99314	0.98736	187.75	187.43	34.809	0.014	187.75	187.43	34.809	0.014	46.848	21.201	1.949	140.9	166.23	32.86	0.31348	0.17928	0.34111	0	0.38359	0.21912	0.67153	0.17839	0.040514	0.78546	0.42195	0.26636	0.66842	8.0903e-05	0.98764	-0.82623	0.20961
Imputed variant	rs1880495	2	34968890	C	G	62812	0.994	0.98894	187.84	187.32	34.835	0.012	187.84	187.32	34.835	0.012	46.868	21.187	1.943	140.97	166.13	32.892	0.31341	0.1791	0.34106	0	0.3836	0.2191	0.67159	0.17768	0.040272	0.7839	0.42152	0.26605	0.66785	8.1091e-05	0.98893	-0.82543	0.20944
Imputed variant	rs7604910	2	34968357	C	T	62810	0.99401	0.98896	187.84	187.31	34.835	0.013	187.84	187.31	34.835	0.013	46.868	21.187	1.943	140.97	166.13	32.892	0.3134	0.1791	0.34106	0	0.38361	0.21911	0.6716	0.17768	0.040273	0.7839	0.42153	0.26605	0.66786	8.1103e-05	0.98894	-0.82542	0.20944
Imputed variant	rs6761358	2	34969397	G	C	62813	0.99398	0.98889	187.84	187.32	34.833	0.011	187.84	187.32	34.833	0.011	46.867	21.187	1.943	140.97	166.13	32.89	0.3134	0.1791	0.34106	0	0.3836	0.2191	0.67159	0.17769	0.040276	0.78396	0.42153	0.26605	0.66787	8.1104e-05	0.9889	-0.82545	0.20945
Imputed variant	rs13028493	2	34965984	C	A	62802	0.99409	0.98913	187.86	187.29	34.838	0.012	187.86	187.29	34.838	0.012	46.872	21.186	1.942	140.99	166.1	32.896	0.31338	0.17907	0.34104	0	0.38365	0.21913	0.67169	0.17757	0.040235	0.78369	0.42149	0.26602	0.66781	8.1144e-05	0.98903	-0.82533	0.20942
Imputed variant	rs2526583	15	25823968	G	A	6179	0.97835	0.96205	64.922	198.02	147.01	0.039	64.922	198.02	147.01	0.039	2.4	30.819	36.777	62.522	167.2	110.24	0.39988	0.25444	0.42982	0	4.8017	1.2507	18.435	8.6909	2.2708	33.263	2.2089	1.4667	3.3269	8.1191e-05	0.95507	0.77501	0.19666
Imputed variant	rs10832829	11	17669501	G	A	35716	0.9749	0.9433	234.05	155.53	20.378	0.052	234.05	155.53	20.378	0.052	28.193	32.292	9.508	205.85	123.23	10.87	0.2394	0.36652	0.21322	0.00012683	1.9133	1.1013	3.3239	6.3867	2.4572	16.6	2.1349	1.4459	3.1523	8.1546e-05	0.93497	0.91085	0.2312
Imputed variant	15-53099306	15	53099306	T	C	47252	0.97154	0.88651	331.59	73.224	5.18	0.01	331.59	73.224	5.18	0.01	47.325	19.679	2.995	284.26	53.545	2.185	0.10193	0.18335	0.085171	0	2.2076	1.2099	4.0279	8.2333	1.4014	48.372	2.4116	1.4543	3.9989	8.1893e-05	0.86118	1.3124	0.33319
Imputed variant	rs2526581	15	25822414	T	C	6174	0.98989	0.9826	62.902	197.03	150.04	0.032	62.902	197.03	150.04	0.032	2.154	30.243	37.596	60.748	166.78	112.44	0.39373	0.24682	0.42397	0	5.114	1.2447	21.011	9.4296	2.3063	38.554	2.246	1.4858	3.3953	8.1896e-05	0.98081	0.76634	0.19456
Imputed variant	rs2628651	15	25824681	C	T	6182	0.98614	0.97712	73.374	205.97	130.63	0.027	73.374	205.97	130.63	0.027	4.081	31.305	34.611	69.293	174.66	96.021	0.43017	0.28192	0.46069	0	3.0433	1.0455	8.8581	6.1203	2.0965	17.867	2.1758	1.4616	3.239	8.1949e-05	0.97723	0.76517	0.19427
Imputed variant	rs2107581	15	25822983	C	G	6176	0.99029	0.98296	62.81	197.02	150.14	0.028	62.81	197.02	150.14	0.028	2.138	30.258	37.599	60.672	166.76	112.54	0.39349	0.24669	0.42371	0	5.149	1.2473	21.255	9.4807	2.3078	38.947	2.2452	1.4851	3.3943	8.2899e-05	0.9813	0.76576	0.19456
Imputed variant	rs34244186	2	34966569	G	A	62804	0.99414	0.98924	187.83	187.32	34.841	0.011	187.83	187.32	34.841	0.011	46.848	21.209	1.943	140.98	166.11	32.898	0.31343	0.17925	0.34105	0	0.38422	0.21949	0.67258	0.17773	0.040284	0.78413	0.42196	0.26636	0.66846	8.299e-05	0.98972	-0.82392	0.20935
Imputed variant	rs34792292	2	34966214	G	A	62803	0.99415	0.98927	187.82	187.32	34.842	0.013	187.82	187.32	34.842	0.013	46.847	21.208	1.943	140.98	166.11	32.899	0.31343	0.17925	0.34106	0	0.38421	0.21948	0.67258	0.17773	0.040284	0.78413	0.42196	0.26636	0.66845	8.3017e-05	0.98977	-0.82389	0.20935
Imputed variant	rs8023693	15	25823364	T	C	6177	0.99017	0.98265	62.87	196.94	150.17	0.025	62.87	196.94	150.17	0.025	2.15	30.247	37.599	60.72	166.69	112.57	0.39354	0.24678	0.42375	0	5.1246	1.2458	21.08	9.4333	2.3045	38.614	2.2445	1.4847	3.393	8.3086e-05	0.98077	0.76564	0.19456
Imputed variant	rs4253038	10	50736979	A	G	90134	0.99967	0.99935	134.05	194	81.946	0.003	134.05	194	81.946	0.003	12.003	33.005	24.992	122.05	160.99	56.954	0.43645	0.59278	0.40427	0	2.0846	1.0339	4.2032	4.462	2.0935	9.5101	2.1451	1.4812	3.1065	8.31e-05	0.99966	0.72677	0.18468
Imputed variant	rs1001905	9	87272519	A	G	115538	0.99677	0.98609	9.009	66.268	334.72	0	9.009	66.268	334.72	0	2.008	23.289	44.703	7.001	42.979	290.02	0.10279	0.19504	0.083796	0	1.8893	0.36352	9.8186	0.53741	0.10847	2.6627	0.37748	0.22933	0.62134	8.335e-05	0.98221	-1.167	0.2966
Imputed variant	rs6106629	20	23245896	G	A	45248	0.99113	0.95638	337.23	71.526	1.237	0.004	337.23	71.526	1.237	0.004	46.741	22.295	0.963	290.49	49.231	0.274	0.090245	0.17301	0.073205	0	2.8145	1.5633	5.0673	21.843	0.31002	1539	2.6486	1.5676	4.4749	8.3531e-05	0.9299	1.3647	0.34688
Imputed variant	rs35452059	2	34971320	A	G	62816	0.98681	0.97436	189.86	186.19	33.933	0.011	189.86	186.19	33.933	0.011	47.159	20.898	1.942	142.7	165.3	31.991	0.30984	0.17702	0.33718	0	0.38257	0.21817	0.67087	0.18369	0.041587	0.81138	0.42282	0.26633	0.67126	8.3573e-05	0.97743	-0.83185	0.21145
Imputed variant	rs17339440	2	34971363	C	G	62817	0.9868	0.97434	189.86	186.19	33.933	0.01	189.86	186.19	33.933	0.01	47.159	20.898	1.942	142.7	165.3	31.991	0.30984	0.17702	0.33718	0	0.38258	0.21817	0.67087	0.18369	0.041588	0.81139	0.42282	0.26633	0.67126	8.3581e-05	0.97743	-0.83184	0.21146
Imputed variant	rs12444468	16	13792675	G	A	33933	0.97976	0.9068	332.5	73.133	4.359	0.012	332.5	73.133	4.359	0.012	46.444	21.439	2.112	286.05	51.694	2.247	0.099821	0.18332	0.082631	0	2.5543	1.4141	4.614	5.789	0.86251	38.855	2.4921	1.4998	4.1407	8.3905e-05	0.86181	1.3124	0.3337
Imputed variant	rs1008531	15	25825753	C	A	6186	0.9904	0.98274	62.829	196.87	150.27	0.03	62.829	196.87	150.27	0.03	2.146	30.252	37.598	60.683	166.62	112.67	0.39336	0.24676	0.42354	0	5.134	1.2466	21.143	9.4362	2.3025	38.672	2.2428	1.4836	3.3906	8.4188e-05	0.98056	0.76514	0.19459
Imputed variant	rs12928430	16	13713789	G	C	33677	0.99497	0.97164	348.43	59.819	1.751	0.001	348.43	59.819	1.751	0.001	50.368	17.891	1.741	298.06	41.928	0.01	0.077221	0.15266	0.061688	0	2.5251	1.3463	4.7359	1030.3	2.988e-06	355240000000	2.7405	1.5708	4.781	8.4487e-05	0.95119	1.4306	0.36391
Imputed variant	rs242674	18	58751244	T	C	96811	0.99146	0.98466	150.61	190.89	68.469	0.041	150.61	190.89	68.469	0.041	17.093	28.744	24.159	133.51	162.14	44.31	0.39982	0.55047	0.36881	0	1.3847	0.72942	2.6286	4.2587	2.101	8.6325	2.0958	1.451	3.027	8.4746e-05	0.98392	0.74423	0.18934
Imputed variant	rs2281793	10	50727542	C	T	90113	0.99925	0.99852	133.91	194.02	82.076	0.002	133.91	194.02	82.076	0.002	11.994	33.004	25.002	121.91	161.01	57.074	0.43679	0.59291	0.40465	0	2.0835	1.0331	4.2018	4.4527	2.089	9.4907	2.1429	1.4797	3.1033	8.4767e-05	0.99915	0.726	0.18471
Imputed variant	rs1147197	9	87274148	G	A	115546	0.9907	0.95545	7.797	61.703	340.49	0.006	7.797	61.703	340.49	0.006	1.967	21.394	46.639	5.83	40.309	293.85	0.094266	0.18091	0.076426	0	1.5731	0.28765	8.603	0.47041	0.090758	2.4382	0.37465	0.22386	0.62702	8.4777e-05	0.93654	-1.2419	0.31597
Imputed variant	rs57843971	3	159991512	A	G	275828	0.98955	0.94828	352.37	48.64	8.985	0.003	352.37	48.64	8.985	0.003	52.656	10.477	6.867	299.72	38.163	2.118	0.081232	0.17294	0.062352	0	1.5626	0.74279	3.2874	18.455	3.8466	88.538	3.1444	1.8377	5.3802	8.556e-05	0.96248	1.2361	0.31467
Imputed variant	rs56189399	3	160336362	G	A	276057	0.99773	0.98582	350.76	54.391	4.843	0.003	350.76	54.391	4.843	0.003	50.119	16.028	3.851	300.64	38.363	0.992	0.078143	0.1695	0.059334	0	2.5062	1.3016	4.8256	23.287	2.5115	215.92	3.2358	1.8777	5.5759	8.5692e-05	0.9826	1.2941	0.32947
Imputed variant	rs172831	15	25830021	C	T	6204	0.99042	0.9827	62.778	196.8	150.39	0.033	62.778	196.8	150.39	0.033	2.142	30.267	37.589	60.636	166.53	112.8	0.39314	0.2468	0.42328	0	5.1451	1.2478	21.214	9.4329	2.2989	38.705	2.2399	1.4817	3.386	8.5756e-05	0.97992	0.76453	0.19465
Imputed variant	rs11634475	15	25829566	C	T	6201	0.99053	0.98287	62.778	196.78	150.4	0.037	62.778	196.78	150.4	0.037	2.143	30.262	37.593	60.635	166.52	112.81	0.39313	0.24678	0.42327	0	5.1419	1.2474	21.195	9.4291	2.2987	38.678	2.2401	1.4818	3.3863	8.5873e-05	0.98016	0.76437	0.19463
Imputed variant	rs7609470	2	140282553	G	A	230685	0.9955	0.99241	171.69	186.25	52.064	0.003	171.69	186.25	52.064	0.003	19.667	31.321	19.011	152.02	154.93	33.053	0.35412	0.49531	0.32505	0	1.5627	0.85192	2.8665	4.4458	2.1337	9.2634	2.0379	1.4103	2.9448	8.5966e-05	0.99326	0.76785	0.19552
Directly typed variant	rs934740	15	49206797	A	G	40690	1	1	12	102	296	0	12	102	296	0	4	29	37	8	73	259	0.15366	0.26429	0.13088	0	0.79452	0.22201	2.8434	0.28571	0.081965	0.99595	0.41922	0.27086	0.64884	8.6255e-05	1	-1.0101	0.25725
Imputed variant	rs12993451	2	34962311	C	T	62796	0.99372	0.98864	188.33	186.81	34.852	0.012	188.33	186.81	34.852	0.012	46.888	21.174	1.937	141.44	165.63	32.915	0.31283	0.17892	0.3404	0	0.38563	0.22025	0.67518	0.17752	0.040157	0.78477	0.42224	0.26645	0.66912	8.6268e-05	0.98955	-0.82171	0.20928
Imputed variant	rs13074424	3	82247599	C	G	146785	0.96316	0.93862	81.359	225.52	103.09	0.027	81.359	225.52	103.09	0.027	4.087	39.89	26.021	77.272	185.63	77.071	0.47349	0.34332	0.5003	0	4.0628	1.4189	11.633	6.3834	2.1471	18.978	1.915	1.3097	2.7999	8.6356e-05	0.92137	0.81776	0.20829
Imputed variant	rs2628650	15	25825454	T	A	6184	0.98896	0.97981	62.98	197.16	149.83	0.031	62.98	197.16	149.83	0.031	2.147	30.436	37.412	60.833	166.72	112.42	0.39408	0.24809	0.42413	0	5.1725	1.2568	21.289	9.4293	2.3011	38.638	2.2322	1.4776	3.3723	8.6557e-05	0.97571	0.76578	0.19508
Imputed variant	rs955262	4	186618392	T	C	330404	0.98843	0.97489	221.25	157.05	31.68	0.019	221.25	157.05	31.68	0.019	26.126	31.558	12.311	195.12	125.49	19.369	0.26881	0.40131	0.24153	0	1.8781	1.0676	3.304	4.747	2.0847	10.809	2.105	1.4383	3.0808	8.6691e-05	0.95977	0.82974	0.21139
Imputed variant	rs10810580	9	16629923	T	C	41325	0.98404	0.97612	119.82	212.02	78.146	0.012	119.82	212.02	78.146	0.012	7.829	41.141	21.027	111.99	170.88	57.119	0.44918	0.59428	0.41931	0	3.4439	1.5466	7.6685	5.2658	2.1835	12.699	2.0285	1.4009	2.9372	8.7225e-05	0.96538	0.77281	0.19696
Imputed variant	rs13022736	2	34959596	C	A	62788	0.9941	0.98943	188.45	186.69	34.85	0.007	188.45	186.69	34.85	0.007	46.898	21.169	1.932	141.55	165.53	32.918	0.31268	0.17881	0.34024	0	0.386	0.22046	0.67584	0.17715	0.040003	0.78444	0.42222	0.26641	0.66915	8.7344e-05	0.99031	-0.8207	0.20919
Imputed variant	rs35665312	2	34959495	T	C	62787	0.99412	0.98946	188.45	186.69	34.85	0.009	188.45	186.69	34.85	0.009	46.899	21.168	1.932	141.55	165.52	32.918	0.31268	0.1788	0.34024	0	0.386	0.22046	0.67585	0.17715	0.040004	0.78445	0.42221	0.26641	0.66914	8.737e-05	0.99034	-0.82067	0.20918
Imputed variant	rs620614	2	4509033	G	T	9561	0.95399	0.91079	203.28	176.08	30.608	0.029	203.28	176.08	30.608	0.029	20.001	42.374	7.621	183.28	133.71	22.987	0.28941	0.41157	0.26426	0	2.9039	1.6315	5.1687	3.038	1.1863	7.7798	1.9473	1.3353	2.8399	8.7466e-05	0.89031	0.88407	0.22536
Imputed variant	rs34690716	2	34959396	T	G	62785	0.99413	0.98949	188.46	186.68	34.85	0.011	188.46	186.68	34.85	0.011	46.898	21.168	1.932	141.56	165.51	32.918	0.31267	0.17881	0.34023	0	0.38604	0.22048	0.67591	0.17716	0.040006	0.78449	0.42224	0.26642	0.66918	8.7497e-05	0.99037	-0.82059	0.20918
Imputed variant	rs4703777	5	78853328	T	C	134858	0.9775	0.90385	337.41	70.849	1.732	0.01	337.41	70.849	1.732	0.01	47.028	22.366	0.602	290.38	48.483	1.13	0.090628	0.16837	0.074623	0	2.8485	1.5819	5.1291	3.2895	0.14201	76.198	2.5105	1.4821	4.2527	8.8098e-05	0.8708	1.4075	0.35894
Imputed variant	rs11101155	10	50761564	C	T	90198	0.98561	0.97668	145.22	192.74	72.008	0.032	145.22	192.74	72.008	0.032	14.239	32.706	23.047	130.98	160.04	48.961	0.41071	0.56292	0.37938	0	1.8798	0.96794	3.6508	4.3299	2.0705	9.0548	2.1069	1.458	3.0446	8.8245e-05	0.97684	0.74187	0.18921
Imputed variant	rs4725251	7	1633546	A	G	1546	0.91791	0.85459	53.305	176.79	179.86	0.051	53.305	176.79	179.86	0.051	3.63	22.472	43.889	49.675	154.32	135.97	0.34565	0.2124	0.37309	0.00012439	1.9928	0.62853	6.3181	4.4173	1.4432	13.52	2.2068	1.43	3.4054	8.8504e-05	0.90024	0.79489	0.20277
Imputed variant	rs11155171	6	100397140	C	A	202255	0.98573	0.97432	206.46	164.01	39.505	0.024	206.46	164.01	39.505	0.024	25.097	28.879	16.023	181.37	135.13	23.482	0.29638	0.43518	0.2678	0	1.5444	0.86525	2.7568	4.9311	2.3061	10.544	2.1066	1.4482	3.0644	8.8536e-05	0.96834	0.79742	0.20342
Imputed variant	rs62337097	5	1946873	A	G	3422	0.96446	0.92882	205.63	183.83	20.519	0.023	205.63	183.83	20.519	0.023	22.692	39.115	8.179	182.94	144.71	12.34	0.27424	0.39631	0.24911	0	2.179	1.2431	3.8197	5.3434	1.9943	14.316	1.9788	1.3523	2.8956	8.8556e-05	0.93784	0.90141	0.22995
Imputed variant	rs1573172	20	23261339	T	C	45299	0.99373	0.96802	339.45	70.085	0.458	0.003	339.45	70.085	0.458	0.003	46.747	23.014	0.239	292.71	47.071	0.219	0.086587	0.1678	0.069867	0	3.0614	1.7032	5.5027	6.8333	0.020563	2270.8	2.6843	1.5763	4.5714	8.8727e-05	0.94435	1.3891	0.3544
Directly typed variant	rs2972799	5	29914844	T	G	57982	1	1	239	147	24	0	239	147	24	0	55	14	1	184	133	23	0.2378	0.11429	0.26324	0	0.35215	0.18799	0.65969	0.14545	0.019205	1.1016	0.36115	0.2088	0.62465	8.9347e-05	1	-0.85559	0.21838
Directly typed variant	rs11954003	5	78850162	T	C	134855	1	1	325	82	3	0	325	82	3	0	43	26	1	282	56	2	0.10732	0.2	0.088235	0	3.0449	1.7304	5.3577	3.2791	0.29104	36.944	2.5833	1.58	4.2238	8.9513e-05	1	1.2052	0.30766
Imputed variant	rs6897278	5	29917853	A	C	57994	0.99166	0.9811	239.62	146.34	24.016	0.03	239.62	146.34	24.016	0.03	54.972	14.052	0.974	184.64	132.29	23.042	0.23705	0.11429	0.26233	0	0.35679	0.1906	0.66791	0.14198	0.018282	1.1026	0.36285	0.20977	0.62764	9.0313e-05	0.98901	-0.85998	0.21965
Imputed variant	rs658167	18	34263060	C	G	52213	0.99499	0.99083	46.496	201.5	161.99	0.007	46.496	201.5	161.99	0.007	5.004	21.021	43.974	41.492	180.48	118.02	0.35915	0.22164	0.38746	0	0.96575	0.34421	2.7096	3.0895	1.1479	8.315	2.2214	1.4485	3.4067	9.0395e-05	0.99565	0.78975	0.20172
Imputed variant	rs17261007	2	34971743	C	T	62821	0.99032	0.98238	188.95	186.51	34.531	0.011	188.95	186.51	34.531	0.011	46.96	21.087	1.951	141.99	165.43	32.58	0.31168	0.1785	0.3391	0	0.38542	0.22002	0.67514	0.18106	0.041141	0.79684	0.42347	0.26711	0.67135	9.0963e-05	0.9825	-0.82247	0.21016
Imputed variant	rs17339446	2	34971572	C	G	62819	0.99085	0.98321	188.99	186.45	34.555	0.01	188.99	186.45	34.555	0.01	46.969	21.081	1.949	142.02	165.37	32.606	0.31166	0.17842	0.33909	0	0.38546	0.22004	0.67524	0.18074	0.041041	0.79594	0.42328	0.26698	0.67109	9.1215e-05	0.98321	-0.82191	0.21006
Imputed variant	16-13726726	16	13726726	G	A	33736	0.98542	0.91054	357.62	50.461	1.909	0.005	357.62	50.461	1.909	0.005	52.941	15.259	1.799	304.68	35.202	0.11	0.066195	0.13469	0.052092	0	2.4947	1.2793	4.8649	94.123	0.21225	41740	2.8326	1.5678	5.1175	9.1363e-05	0.84307	1.5902	0.40644
Imputed variant	rs10422163	19	53994802	A	T	85245	0.99146	0.96098	342.71	62.181	5.108	0	342.71	62.181	5.108	0	48.381	19.618	2	294.33	42.563	3.108	0.088289	0.1687	0.071734	0	2.804	1.5156	5.1878	3.9148	0.64544	23.744	2.6261	1.5463	4.4599	9.1422e-05	0.95629	1.3041	0.33333
Directly typed variant	rs4840106	6	100403514	G	A	202258	1	1	204	165	41	0	204	165	41	0	24	30	16	180	135	25	0.30122	0.44286	0.27206	0	1.6667	0.93194	2.9806	4.8	2.2484	10.247	2.1268	1.4635	3.0908	9.1631e-05	1	0.77875	0.19908
Imputed variant	rs13269080	8	23580469	G	A	67016	0.97732	0.96136	170.4	175.91	63.68	0.01	170.4	175.91	63.68	0.01	18.598	30.721	20.678	151.81	145.18	43.002	0.36985	0.51486	0.33999	0	1.7272	0.92989	3.208	3.925	1.9258	7.9997	2.0602	1.4266	2.975	9.1791e-05	0.97216	0.73909	0.18896
Imputed variant	rs6704988	2	34957293	A	G	62772	0.99271	0.98601	189.09	186.25	34.642	0.016	189.09	186.25	34.642	0.016	46.902	21.229	1.866	142.19	165.02	32.776	0.31164	0.1783	0.33909	0	0.39001	0.22286	0.68251	0.1726	0.038069	0.78254	0.42293	0.26673	0.67061	9.2172e-05	0.98885	-0.81911	0.20947
Imputed variant	20-58672638	20	58672638	C	A	96705	0.97393	0.7944	363.23	45.608	1.144	0.018	363.23	45.608	1.144	0.018	53.957	16.009	0.027	309.27	29.599	1.117	0.058412	0.11475	0.046815	0	3.1001	1.5811	6.0786	0.13855	7.8981e-07	24305	2.6392	1.4058	4.9548	9.2185e-05	0.7297	1.87	0.47822
Imputed variant	rs4877284	9	87260401	G	C	115507	0.99388	0.9704	9.219	66.991	333.79	0.005	9.219	66.991	333.79	0.005	2.045	23.314	44.641	7.174	43.677	289.14	0.10418	0.19574	0.085332	0	1.8725	0.36578	9.5861	0.54161	0.11096	2.6436	0.38332	0.23327	0.62988	9.2257e-05	0.97366	-1.1582	0.2962
Imputed variant	rs2246679	9	87276532	G	A	115551	0.99977	0.99879	9	65.005	335.99	0	9	65.005	335.99	0	2	23.05	44.95	7	41.955	291.04	0.10123	0.19321	0.082287	0	1.9229	0.3687	10.029	0.54055	0.10885	2.6843	0.37441	0.2269	0.61781	9.2518e-05	0.99676	-1.1563	0.29577
Imputed variant	rs1187368	9	87273696	A	G	115544	0.99977	0.9988	9	65.006	335.99	0	9	65.006	335.99	0	2	23.05	44.95	7	41.956	291.04	0.10123	0.19321	0.082288	0	1.9228	0.36869	10.028	0.54055	0.10885	2.6843	0.37441	0.2269	0.61782	9.2536e-05	0.99676	-1.1563	0.29577
Imputed variant	rs242712	18	58780179	A	C	96833	0.99096	0.98577	139.5	200.03	70.466	0.005	139.5	200.03	70.466	0.005	15.784	29.533	24.682	123.71	170.5	45.784	0.41582	0.56356	0.3854	0	1.3576	0.70627	2.6097	4.2253	2.063	8.6541	2.0592	1.4252	2.9752	9.2866e-05	0.97293	0.75301	0.19266
Imputed variant	rs12987784	2	34962027	A	T	62795	0.99081	0.98211	189.15	186.37	34.458	0.025	189.15	186.37	34.458	0.025	46.935	21.143	1.916	142.21	165.22	32.542	0.31134	0.17841	0.33871	0	0.38774	0.22144	0.67893	0.1784	0.040048	0.79472	0.42396	0.26739	0.6722	9.3047e-05	0.98637	-0.82045	0.20994
Imputed variant	rs2579375	9	87261958	T	C	115516	0.99836	0.99133	9.04	64.908	336.05	0.005	9.04	64.908	336.05	0.005	2.003	23.014	44.98	7.037	41.894	291.07	0.10121	0.19301	0.082306	0	1.93	0.37065	10.049	0.54292	0.10953	2.6911	0.375	0.22723	0.61887	9.307e-05	0.99487	-1.1569	0.29605
Imputed variant	rs1001904	9	87271616	C	T	115536	0.99978	0.99886	9	65.003	336	0.001	9	65.003	336	0.001	2	23.046	44.954	7	41.957	291.04	0.10122	0.19319	0.08229	0	1.9225	0.36861	10.026	0.54061	0.10887	2.6845	0.37449	0.22694	0.61796	9.3122e-05	0.99701	-1.1557	0.29574
Imputed variant	rs2628649	15	25827455	A	G	6190	0.97768	0.96191	74.478	203.03	132.44	0.047	74.478	203.03	132.44	0.047	4.15	31.107	34.739	70.328	171.93	97.704	0.4293	0.28149	0.45974	0.00011463	3.0662	1.061	8.8608	6.0254	2.081	17.446	2.172	1.4588	3.2339	9.3264e-05	0.96796	0.7573	0.19381
Imputed variant	rs10832831	11	17670256	G	C	35719	0.98039	0.95572	232.4	157.4	20.175	0.027	232.4	157.4	20.175	0.027	28.304	31.828	9.863	204.1	125.57	10.312	0.24117	0.36827	0.215	0	1.8277	1.0513	3.1776	6.8969	2.6477	17.966	2.1284	1.4423	3.1409	9.328e-05	0.96161	0.89254	0.22842
Imputed variant	4-37957806	4	37957806	A	G	72618	0.99642	0.98093	336.31	69.802	3.887	0.005	336.31	69.802	3.887	0.005	46.2	22.792	1.008	290.11	47.01	2.879	0.094606	0.1772	0.077601	0	3.0444	1.6897	5.4854	2.1985	0.22275	21.7	2.5599	1.5267	4.2922	9.3832e-05	0.98112	1.2822	0.32827
Directly typed variant	rs17505069	3	160336211	T	C	276056	1	1	350	55	5	0	350	55	5	0	50	16	4	300	39	1	0.079268	0.17143	0.060294	0	2.4615	1.2794	4.736	24	2.6283	219.15	3.2246	1.8769	5.54	9.4438e-05	1	1.2662	0.3243
Imputed variant	rs7614538	3	133707001	A	G	231109	0.97444	0.9086	8.953	109.42	291.62	0.011	8.953	109.42	291.62	0.011	4.606	26.822	38.571	4.347	82.595	253.05	0.15528	0.25739	0.13425	0	0.30648	0.077017	1.2196	0.14385	0.037154	0.55698	0.44741	0.28862	0.69356	9.4554e-05	0.89309	-1.077	0.27585
Imputed variant	rs55810620	4	37958107	C	T	72620	0.99633	0.98026	336.37	69.723	3.905	0.004	336.37	69.723	3.905	0.004	46.228	22.764	1.008	290.14	46.959	2.897	0.094553	0.177	0.077579	0	3.0425	1.6883	5.4831	2.1838	0.22166	21.515	2.5572	1.5248	4.2885	9.4843e-05	0.97932	1.2826	0.32859
Directly typed variant	rs7222791	17	71309037	C	A	101052	1	1	42	177	190	0	42	177	190	0	14	37	19	28	140	171	0.31907	0.46429	0.28909	0	0.52857	0.253	1.1043	0.22222	0.10009	0.49341	0.4692	0.32366	0.68019	9.5036e-05	1	-0.78325	0.20068
Imputed variant	rs10782740	1	81259831	T	C	70446	0.99147	0.987	102.58	189.93	117.48	0.005	102.58	189.93	117.48	0.005	29.878	28.79	11.331	72.705	161.14	106.15	0.48183	0.63248	0.45082	0	0.43476	0.24294	0.77803	0.25975	0.12318	0.54775	0.477	0.32773	0.69425	9.5535e-05	0.9888	-0.71719	0.18382
Imputed variant	rs13392323	2	140203293	C	A	230564	0.99697	0.99388	179.2	179.73	51.065	0.001	179.2	179.73	51.065	0.001	20.012	31.966	18.023	159.19	147.77	33.042	0.34374	0.48579	0.31449	0	1.7208	0.94261	3.1414	4.3389	2.0731	9.0812	2.0593	1.4241	2.9779	9.5579e-05	0.99787	0.75927	0.19461
Imputed variant	rs1201364	9	87267378	A	G	115527	0.99938	0.99667	8.937	64.938	336.12	0.003	8.937	64.938	336.12	0.003	1.959	23.019	45.021	6.978	41.919	291.1	0.10099	0.19241	0.08217	0	1.956	0.3703	10.332	0.55089	0.10951	2.7714	0.37576	0.22757	0.62046	9.5998e-05	0.9924	-1.158	0.29688
Imputed variant	rs2281792	10	50727356	T	C	90112	0.9962	0.9928	134.68	194.12	81.187	0.009	134.68	194.12	81.187	0.009	12.095	33.407	24.497	122.59	160.72	56.69	0.43476	0.58859	0.40309	0	2.1068	1.0478	4.236	4.3797	2.0537	9.34	2.1186	1.4636	3.0667	9.6483e-05	0.98665	0.72571	0.18611
Imputed variant	9-87243913	9	87243913	A	T	115445	0.98282	0.92213	340.08	62.264	7.643	0.017	340.08	62.264	7.643	0.017	46.755	21.635	1.604	293.32	40.629	6.039	0.094577	0.17747	0.077513	0	3.3407	1.8222	6.1245	1.6663	0.28435	9.7647	2.5677	1.5316	4.3049	9.6623e-05	0.89115	1.2695	0.3256
Imputed variant	rs6114023	20	23239726	T	G	45229	0.99334	0.96747	338.24	70.352	1.407	0.003	338.24	70.352	1.407	0.003	47.156	21.652	1.191	291.08	48.7	0.216	0.089227	0.17167	0.072253	0	2.7444	1.5176	4.9629	34.036	0.34416	3366	2.6612	1.5718	4.5056	9.6704e-05	0.93867	1.3463	0.34533
Imputed variant	rs1702177	1	154776886	G	A	144541	0.99804	0.99104	331.52	76.349	2.125	0.007	331.52	76.349	2.125	0.007	46.693	21.306	2	284.83	55.043	0.125	0.098293	0.18076	0.081315	0	2.3612	1.3114	4.2514	97.6	0.31923	29839	2.4928	1.4957	4.1546	9.6847e-05	0.97533	1.2825	0.32897
Imputed variant	rs6106626	20	23241535	C	T	45236	0.99013	0.95305	336.46	71.987	1.548	0.01	336.46	71.987	1.548	0.01	46.758	22.015	1.225	289.7	49.972	0.323	0.091567	0.17475	0.07444	0	2.7295	1.5147	4.9185	23.497	0.48086	1148.2	2.633	1.5625	4.4367	9.6854e-05	0.9362	1.3324	0.34179
Imputed variant	rs6106632	20	23259574	C	T	45292	0.99068	0.94963	340.48	69.065	0.452	0.007	340.48	69.065	0.452	0.007	47.279	22.483	0.234	293.2	46.582	0.218	0.08533	0.16395	0.069145	0	2.9931	1.6598	5.3977	6.6566	0.019317	2293.9	2.6399	1.5436	4.5149	9.7035e-05	0.90301	1.4205	0.36442
Imputed variant	rs12988036	2	34961871	G	A	62794	0.9918	0.98453	187.91	186.85	35.209	0.027	187.91	186.85	35.209	0.027	46.767	21.088	2.143	141.15	165.76	33.066	0.31376	0.18125	0.34105	0	0.38395	0.2191	0.67284	0.1956	0.04725	0.80973	0.42772	0.27047	0.6764	9.7125e-05	0.98023	-0.81852	0.21
Imputed variant	rs7562470	2	34946447	G	C	62720	0.95823	0.92978	176.79	187.79	45.383	0.032	176.79	187.79	45.383	0.032	45.437	20.796	3.758	131.36	167	41.625	0.33973	0.20225	0.36804	0	0.36	0.2042	0.6347	0.261	0.086161	0.79062	0.43535	0.28013	0.67657	9.7851e-05	0.93831	-0.80558	0.20678
Imputed variant	rs11101144	10	50725342	A	T	90109	0.99649	0.99337	133.48	193.73	82.78	0.005	133.48	193.73	82.78	0.005	11.998	32.978	25.024	121.48	160.76	57.756	0.43817	0.59304	0.40628	0	2.0771	1.0299	4.1894	4.387	2.0595	9.345	2.1296	1.4705	3.0839	9.855e-05	0.99756	0.71878	0.18458
Imputed variant	rs9962475	18	10714679	T	A	21207	0.98688	0.97624	234.56	151.73	23.701	0.012	234.56	151.73	23.701	0.012	27.769	33.68	8.55	206.79	118.05	15.151	0.24285	0.36272	0.21817	0	2.1246	1.2246	3.6858	4.2023	1.6626	10.622	2.0396	1.3814	3.0115	9.8726e-05	0.97767	0.87008	0.22346
Imputed variant	rs11144819	9	78898361	T	G	99567	0.97267	0.79817	359.38	50.373	0.225	0.026	359.38	50.373	0.225	0.026	53.455	16.45	0.084	305.92	33.923	0.141	0.061983	0.11872	0.050304	0	2.7752	1.4392	5.3515	3.4094	0.0006614	17575	2.5433	1.3724	4.7131	9.874e-05	0.69337	1.8767	0.48199
Imputed variant	rs13088332	3	82237438	A	G	146768	0.96497	0.94119	81.673	225.49	102.81	0.024	81.673	225.49	102.81	0.024	4.473	39.353	26.175	77.2	186.14	76.639	0.47422	0.34499	0.50083	0	3.6489	1.3246	10.052	5.8946	2.0598	16.869	1.9049	1.3033	2.7842	9.8888e-05	0.92567	0.80896	0.20778
Imputed variant	rs7540635	1	79454861	T	G	66978	0.99304	0.98838	60.74	190.91	158.33	0.015	60.74	190.91	158.33	0.015	18.202	37.918	13.877	42.538	152.99	144.46	0.38098	0.53089	0.35012	0	0.5792	0.30115	1.114	0.2245	0.10315	0.48861	0.47603	0.32965	0.68741	9.9085e-05	0.98534	-0.74603	0.19164
Imputed variant	rs13011776	2	34952992	C	T	62757	0.99176	0.9858	189.79	185.5	34.69	0.014	189.79	185.5	34.69	0.014	47.001	21.081	1.917	142.79	164.42	32.773	0.31084	0.17797	0.3382	0	0.38951	0.22237	0.6823	0.17771	0.03992	0.79107	0.42364	0.26709	0.67196	9.913e-05	0.98913	-0.81467	0.20928
Imputed variant	rs4389669	5	83256337	G	A	142451	0.98644	0.97928	94.55	193.17	122.27	0.012	94.55	193.17	122.27	0.012	24.968	38.027	7.004	69.582	155.14	115.27	0.46619	0.62832	0.43281	0	0.6831	0.38297	1.2184	0.16934	0.069587	0.41208	0.45141	0.3103	0.6567	9.9324e-05	0.98554	-0.72044	0.1851
Imputed variant	rs1456228	3	67008769	T	C	121913	0.99207	0.98281	224.2	154.37	31.424	0.006	224.2	154.37	31.424	0.006	24.358	35.736	9.905	199.84	118.64	21.519	0.26491	0.39676	0.23776	0	2.4713	1.4076	4.3389	3.7764	1.5946	8.9434	2.1086	1.4393	3.0892	9.9437e-05	0.98427	0.82315	0.2115
Imputed variant	rs7856438	9	16424723	A	G	40995	0.9967	0.99362	169.75	194.37	45.879	0.002	169.75	194.37	45.879	0.002	16.093	39.897	14.01	153.66	154.47	31.869	0.34894	0.48512	0.3209	0	2.4661	1.3261	4.586	4.1974	1.8646	9.4492	1.9939	1.3794	2.8823	9.9837e-05	0.99537	0.78324	0.2013
Directly typed variant	rs914842	9	123618971	A	G	183800	1	1	19	139	252	0	19	139	252	0	10	28	32	9	111	220	0.21585	0.34286	0.18971	0	0.22703	0.084243	0.61182	0.13091	0.049431	0.34669	0.44873	0.30134	0.6682	0.00010014	1	-0.87661	0.22533
Imputed variant	rs2147084	1	81258943	C	T	70441	0.99534	0.99243	104.13	190.18	115.68	0.01	104.13	190.18	115.68	0.01	30.074	28.902	11.023	74.056	161.28	104.65	0.48592	0.63608	0.455	0	0.44128	0.24708	0.7881	0.25937	0.12233	0.54994	0.47765	0.32798	0.69563	0.00010025	0.98975	-0.71447	0.18367
Directly typed variant	rs1659412	9	87278152	G	A	115553	1	1	9	65	336	0	9	65	336	0	2	23	45	7	42	291	0.10122	0.19286	0.082353	0	1.9167	0.36747	9.997	0.54124	0.109	2.6876	0.37559	0.22757	0.61989	0.00010081	1	-1.1483	0.2953
Imputed variant	rs644056	18	34270525	C	G	52232	0.9993	0.9986	35.064	185.73	189.2	0.003	35.064	185.73	189.2	0.003	4	17	49	31.064	168.73	140.2	0.31203	0.17857	0.3395	0	0.78244	0.24664	2.4822	2.7142	0.91182	8.0793	2.3645	1.4916	3.7482	0.00010109	0.99955	0.80853	0.20796
Imputed variant	rs2425612	20	41804974	A	G	66715	0.98047	0.92929	5.793	84.285	319.91	0.016	5.793	84.285	319.91	0.016	4.331	21.47	44.195	1.462	62.815	275.71	0.11692	0.21524	0.096678	0	0.11538	0.016618	0.80106	0.05411	0.0080815	0.3623	0.39021	0.24228	0.62847	0.00010149	0.90595	-1.1667	0.30015
Directly typed variant	rs2147085	1	81259137	G	A	70442	1	1	104	188	116	0	104	188	116	0	30	28	11	74	160	105	0.48529	0.63768	0.45428	0	0.43167	0.2407	0.77414	0.25841	0.1218	0.54826	0.47297	0.3239	0.69066	0.00010254	1	-0.71389	0.18378
Imputed variant	2-11164483	2	11164483	G	T	22204	0.99073	0.93746	361.48	47.001	1.514	0.002	361.48	47.001	1.514	0.002	52.063	17.823	0.114	309.42	29.178	1.4	0.061011	0.12894	0.047027	0	3.6303	1.8795	7.0122	0.48395	0.0011481	203.99	2.9996	1.6321	5.5127	0.0001026	0.92086	1.5754	0.40556
Imputed variant	rs13396142	2	140222129	G	A	230607	0.9917	0.9859	175.26	182.58	52.155	0.007	175.26	182.58	52.155	0.007	20.185	30.853	18.961	155.07	151.73	33.194	0.34987	0.49126	0.32077	0	1.5622	0.85384	2.8581	4.3884	2.114	9.1095	2.0448	1.4146	2.9556	0.0001028	0.99306	0.75632	0.19473
Imputed variant	rs13032732	2	11211144	G	A	22326	0.99648	0.97497	362.62	46.37	1.009	0.001	362.62	46.37	1.009	0.001	52.199	17.793	0.007	310.42	28.577	1.002	0.05901	0.12719	0.044972	0	3.7027	1.9127	7.1678	0.041545	2.5601e-12	674190000	3.0947	1.6725	5.7265	0.00010309	0.97277	1.5741	0.40535
Imputed variant	rs34678087	2	140210460	T	A	230582	0.997	0.99397	178.88	179.93	51.187	0.003	178.88	179.93	51.187	0.003	19.997	31.995	18.007	158.88	147.94	33.18	0.34428	0.48579	0.31515	0	1.7183	0.94121	3.137	4.3119	2.0603	9.024	2.053	1.4197	2.9686	0.00010309	0.99852	0.75528	0.1945
Imputed variant	rs10120362	9	78898281	C	T	99566	0.97374	0.80548	359.36	50.42	0.212	0.012	359.36	50.42	0.212	0.012	53.404	16.509	0.078	305.95	33.911	0.134	0.062007	0.11905	0.050264	0	2.7891	1.4472	5.3753	3.3348	0.00048683	22844	2.5535	1.3785	4.7299	0.00010317	0.70501	1.8563	0.47806
Imputed variant	20-23253102	20	23253102	G	T	45272	0.9924	0.96228	338.91	70.636	0.454	0	338.91	70.636	0.454	0	46.758	23.005	0.237	292.15	47.631	0.217	0.087249	0.16771	0.070684	0	3.0178	1.6802	5.4202	6.824	0.020017	2326.4	2.6492	1.5569	4.508	0.00010388	0.94344	1.3728	0.35369
Imputed variant	rs6114026	20	23252052	A	C	45269	0.9924	0.96231	338.91	70.636	0.454	0.002	338.91	70.636	0.454	0.002	46.757	23.005	0.237	292.15	47.631	0.217	0.087249	0.16771	0.070684	0	3.0178	1.6802	5.4203	6.8242	0.020017	2326.4	2.6493	1.5569	4.5081	0.00010391	0.94347	1.3727	0.35368
Imputed variant	rs1815009	15	99504671	C	T	126658	0.98032	0.96504	30.763	156.29	222.94	0.009	30.763	156.29	222.94	0.009	12.972	29.113	27.913	17.791	127.18	195.02	0.26564	0.39328	0.23936	0	0.31395	0.13812	0.71363	0.1963	0.086614	0.44488	0.48547	0.33129	0.71142	0.00010394	0.94475	-0.8346	0.21504
Imputed variant	rs16994092	4	37952826	C	T	72599	0.99335	0.96916	336.43	69.528	4.041	0.005	336.43	69.528	4.041	0.005	46.275	22.706	1.019	290.15	46.822	3.022	0.094647	0.17674	0.077745	0	3.0407	1.6864	5.4825	2.1143	0.21917	20.395	2.5467	1.5185	4.2712	0.00010463	0.97305	1.2745	0.32851
Imputed variant	rs3901523	1	164510140	T	A	160254	0.986	0.96881	208.95	170.79	30.235	0.027	208.95	170.79	30.235	0.027	48.907	20.407	0.679	160.04	150.38	29.556	0.28204	0.15548	0.30809	0	0.44408	0.25304	0.77934	0.075178	0.0066384	0.85137	0.41345	0.25449	0.67171	0.00010465	0.96862	-0.82926	0.21375
Imputed variant	rs56322030	2	140192497	C	A	230545	0.96053	0.93547	194.05	170.38	45.553	0.015	194.05	170.38	45.553	0.015	22.073	32.275	15.649	171.98	138.11	29.904	0.3189	0.45411	0.29106	0	1.8208	1.0135	3.271	4.0772	1.916	8.6765	2.0262	1.3973	2.938	0.00010511	0.92527	0.79252	0.20434
Imputed variant	rs62895660	6	10568998	T	C	22674	0.92074	0.86494	42.614	173.18	194.16	0.054	42.614	173.18	194.16	0.054	12.533	36.81	20.642	30.081	136.37	173.52	0.31517	0.44207	0.28904	0.00013171	0.64789	0.30517	1.3755	0.28553	0.1281	0.63644	0.51312	0.35353	0.74473	0.00010554	0.85376	-0.83481	0.2153
Imputed variant	rs10492772	16	13718859	A	T	33692	0.99922	0.99573	346.31	61.692	1.994	0.002	346.31	61.692	1.994	0.002	50.006	17.999	1.994	296.31	43.693	0	0.080098	0.15705	0.064255	0	2.4409	1.306	4.5621	-1	-1	-1	2.7133	1.5672	4.6974	0.00010564	0.99848	1.3547	0.3494
Imputed variant	rs12435720	14	89142849	A	G	123410	0.98986	0.98315	101.35	192.88	115.75	0.022	101.35	192.88	115.75	0.022	8.235	29.779	31.978	93.114	163.11	83.767	0.48244	0.33039	0.51375	0	2.0644	0.91599	4.6526	4.3165	1.8996	9.8086	2.1413	1.46	3.1405	0.00010608	0.98765	0.71992	0.18573
Imputed variant	rs62945162	6	10567620	A	G	22671	0.91791	0.85954	42.377	172.95	194.62	0.045	42.377	172.95	194.62	0.045	12.434	36.826	20.731	29.943	136.13	173.89	0.31431	0.44073	0.28828	0.00010976	0.65147	0.30624	1.3859	0.28709	0.12862	0.64079	0.51401	0.3541	0.74613	0.00010611	0.84866	-0.83775	0.21613
Imputed variant	rs12928218	16	13718978	C	T	33695	0.99926	0.99599	346.3	61.695	2	0.001	346.3	61.695	2	0.001	50.011	17.989	2	296.29	43.706	0	0.080116	0.15706	0.064274	0	2.4385	1.3046	4.5579	-1	-1	-1	2.7127	1.5669	4.6962	0.00010614	0.99855	1.354	0.34932
Imputed variant	rs58758554	4	186622124	C	T	330415	0.97937	0.95461	221.9	155.53	32.543	0.032	221.9	155.53	32.543	0.032	26.719	30.518	12.754	195.18	125.01	19.789	0.26906	0.40024	0.24206	0	1.7833	1.0128	3.14	4.708	2.0909	10.601	2.0896	1.4276	3.0585	0.00010637	0.95122	0.81787	0.21103
Imputed variant	rs13016104	2	11211318	T	A	22328	0.99632	0.97439	362.62	46.369	1.009	0.001	362.62	46.369	1.009	0.001	52.224	17.768	0.008	310.4	28.601	1.001	0.059009	0.12703	0.045005	0	3.6924	1.9072	7.1486	0.047501	1.3213e-11	170770000	3.0878	1.6685	5.7144	0.00010664	0.97246	1.5711	0.40544
Imputed variant	rs2304391	9	101052858	T	C	138979	0.99118	0.93925	351.99	57.842	0.161	0.007	351.99	57.842	0.161	0.007	50.446	19.515	0.035	301.54	38.327	0.126	0.070933	0.1399	0.056734	0	3.0436	1.6352	5.665	1.6604	1.1896e-05	231770	2.7043	1.5178	4.8185	0.00010671	0.90275	1.5463	0.39905
Imputed variant	rs36002603	16	13719749	C	A	33700	0.99732	0.98363	347.09	60.916	1.992	0.004	347.09	60.916	1.992	0.004	50.337	17.669	1.992	296.75	43.247	0	0.079147	0.15467	0.063599	0	2.4086	1.2842	4.5174	-1	-1	-1	2.6939	1.5511	4.6788	0.00010685	0.97159	1.3785	0.35578
Imputed variant	rs10056721	5	90275034	G	A	152586	0.99712	0.98183	351.34	54.642	4.015	0.002	351.34	54.642	4.015	0.002	52.411	13.589	3.998	298.93	41.053	0.017	0.07643	0.15418	0.060422	0	1.8879	0.95645	3.7266	1341.3	0.00038362	4690100000	2.8346	1.6245	4.9462	0.0001069	0.97215	1.3424	0.34648
Imputed variant	rs63463465	6	10567912	A	T	22672	0.91952	0.86244	42.605	173.13	194.22	0.044	42.605	173.13	194.22	0.044	12.512	36.8	20.679	30.093	136.33	173.54	0.31508	0.44166	0.28902	0.00010732	0.64923	0.30571	1.3788	0.28659	0.12856	0.63885	0.51391	0.35408	0.7459	0.0001069	0.85124	-0.83543	0.21563
Imputed variant	rs7220096	17	6053079	A	G	9899	0.99112	0.95997	350.21	57.788	2	0.001	350.21	57.788	2	0.001	49.392	20.608	0	300.82	37.18	2	0.075351	0.1472	0.060559	0	3.3758	1.822	6.2545	-1	-1	-1	2.6776	1.5237	4.7056	0.00010698	0.97273	1.4316	0.36953
Imputed variant	rs10738436	9	16546478	T	C	41206	0.99051	0.98556	99.097	213.54	97.325	0.035	99.097	213.54	97.325	0.035	5.127	38.831	26.036	93.97	174.71	71.289	0.49784	0.64936	0.46664	0	4.0736	1.5684	10.581	6.6939	2.4729	18.119	2.1167	1.4498	3.0905	0.00010704	0.9904	0.74802	0.19308
Imputed variant	rs34680881	2	34967431	G	A	62806	0.97541	0.95315	194.12	183.22	32.629	0.033	194.12	183.22	32.629	0.033	47.503	20.651	1.843	146.62	162.57	30.786	0.30305	0.17384	0.32965	0	0.39207	0.22333	0.68831	0.18477	0.040333	0.84645	0.42791	0.26867	0.68153	0.00010726	0.96358	-0.82879	0.21396
Imputed variant	rs170456	15	25829990	C	T	6203	0.97966	0.96463	76.044	204.29	129.61	0.051	76.044	204.29	129.61	0.051	4.626	31.355	34.013	71.418	172.94	95.6	0.43466	0.29007	0.46443	0.00012439	2.7991	1.015	7.719	5.4927	1.9836	15.21	2.1223	1.4299	3.1502	0.00010783	0.95301	0.75577	0.19517
Imputed variant	rs35601378	5	78856775	T	C	134865	0.97676	0.9006	336.53	71.653	1.8	0.015	336.53	71.653	1.8	0.015	47.026	22.368	0.604	289.51	49.285	1.196	0.091775	0.1684	0.075998	0	2.794	1.5534	5.0257	3.109	0.13877	69.654	2.4621	1.4554	4.1652	0.00010789	0.86616	1.3866	0.3581
Imputed variant	rs12927536	16	13719196	G	A	33697	0.99917	0.99546	346.34	61.66	2	0.001	346.34	61.66	2	0.001	50.045	17.955	2	296.29	43.705	0	0.080073	0.15682	0.064272	0	2.4323	1.3009	4.5476	-1	-1	-1	2.7078	1.5637	4.6888	0.00010789	0.99555	1.3549	0.3499
Imputed variant	rs1778933	9	87324411	C	T	115620	0.96588	0.94101	41.979	163.52	204.47	0.03	41.979	163.52	204.47	0.03	12.389	35.999	21.604	29.59	127.52	182.87	0.30183	0.43417	0.27458	0	0.67424	0.3155	1.4409	0.28217	0.12689	0.62748	0.49329	0.33928	0.7172	0.00010811	0.93668	-0.80161	0.20705
Imputed variant	rs16900804	5	305595	T	C	666	0.99353	0.98258	284.08	113.94	11.968	0.012	284.08	113.94	11.968	0.012	36.287	28.77	4.939	247.8	85.166	7.029	0.16814	0.27607	0.14592	0	2.3068	1.334	3.9893	4.7983	1.4418	15.969	2.2321	1.4558	3.4222	0.00010869	0.98179	0.98663	0.25492
Imputed variant	rs62532512	9	14158854	C	A	36291	0.97549	0.96165	90.264	204.91	114.79	0.029	90.264	204.91	114.79	0.029	26.137	32.643	11.216	64.127	172.27	103.58	0.47008	0.60658	0.44198	0	0.46491	0.25798	0.83781	0.26568	0.12353	0.57141	0.5137	0.35435	0.74471	0.00010959	0.93869	-0.75357	0.19481
Imputed variant	rs2330287	5	29952133	T	C	58047	0.97776	0.96413	159.55	205.26	45.173	0.015	159.55	205.26	45.173	0.015	43.029	22.006	4.964	116.52	183.26	40.209	0.36051	0.2281	0.38777	0	0.32517	0.18505	0.57139	0.33431	0.1235	0.90496	0.46656	0.30537	0.71282	0.00010998	0.98861	-0.78828	0.20383
Imputed variant	rs1072353	14	89248520	A	G	123561	0.99334	0.98881	97.935	195.68	116.37	0.017	97.935	195.68	116.37	0.017	7.766	30.168	32.063	90.169	165.51	84.308	0.47752	0.32644	0.50862	0	2.1163	0.92343	4.8503	4.4157	1.9096	10.21	2.1357	1.4548	3.1353	0.00011023	0.98322	0.72439	0.18733
Imputed variant	rs4704565	5	78854964	G	A	134860	0.975	0.89088	337.53	70.668	1.793	0.013	337.53	70.668	1.793	0.013	47.373	22.022	0.604	290.15	48.646	1.189	0.090557	0.16593	0.075038	0	2.7727	1.5375	5.0005	3.1114	0.13847	69.911	2.4523	1.4451	4.1614	0.00011035	0.84706	1.407	0.36388
Imputed variant	rs63352360	6	10568452	T	C	22673	0.92019	0.86384	42.634	173.58	193.74	0.044	42.634	173.58	193.74	0.044	12.529	36.804	20.66	30.105	136.77	173.08	0.3157	0.44192	0.28971	0.00010732	0.64657	0.30457	1.3726	0.28681	0.12868	0.63925	0.5151	0.35492	0.74757	0.00011068	0.85236	-0.83319	0.21552
Imputed variant	rs34861703	16	13714392	C	T	33679	0.99651	0.98127	347.09	61.138	1.774	0	347.09	61.138	1.774	0	50.264	17.973	1.763	296.82	43.165	0.011	0.078885	0.15356	0.06351	0	2.4588	1.3146	4.5992	946.46	6.8194e-06	131360000000	2.6752	1.5384	4.6519	0.00011078	0.96166	1.3897	0.35948
Directly typed variant	rs7906944	10	52968135	A	G	92429	1	1	99	213	98	0	99	213	98	0	10	31	29	89	182	69	0.49878	0.63571	0.47059	0	1.5159	0.71141	3.2303	3.7406	1.707	8.1969	1.9632	1.3483	2.8585	0.00011083	1	0.74338	0.19231
Imputed variant	12-119944743	12	119944743	G	A	203201	0.95446	0.79676	339.34	67.532	3.112	0.013	339.34	67.532	3.112	0.013	48.512	20.554	0.929	290.83	46.978	2.183	0.089949	0.1601	0.075508	0	2.623	1.4382	4.7836	2.5513	0.22084	29.474	2.3338	1.3684	3.9804	0.00011088	0.73043	1.4914	0.38583
Imputed variant	rs11163118	1	81258586	C	A	70439	0.9971	0.99575	103.48	190.34	116.17	0.002	103.48	190.34	116.17	0.002	29.987	28.779	11.233	73.495	161.56	104.94	0.48452	0.63396	0.45375	0	0.43658	0.24418	0.78058	0.26234	0.12421	0.55408	0.47962	0.32946	0.69824	0.00011122	0.99403	-0.70867	0.18337
Directly typed variant	rs11139442	9	84458774	G	T	111029	1	1	115	205	90	0	115	205	90	0	11	32	27	104	173	63	0.46951	0.61429	0.43971	0	1.7488	0.84536	3.6178	4.0519	1.8803	8.7316	2.0294	1.3983	2.9453	0.00011141	1	0.72146	0.1867
Imputed variant	rs28408340	14	89246598	G	A	123556	0.99388	0.98971	97.935	195.7	116.35	0.018	97.935	195.7	116.35	0.018	7.769	30.178	32.052	90.166	165.52	84.296	0.47754	0.32655	0.50863	0	2.116	0.92341	4.8488	4.4129	1.9086	10.203	2.1348	1.4542	3.1339	0.00011189	0.98421	0.7234	0.18725
Imputed variant	rs12995037	2	34955608	G	A	62767	0.98382	0.97157	192.25	183.89	33.843	0.014	192.25	183.89	33.843	0.014	47.192	20.952	1.855	145.06	162.94	31.988	0.30681	0.17616	0.33371	0	0.39525	0.22552	0.6927	0.17825	0.039133	0.81193	0.42692	0.26867	0.6784	0.00011234	0.97985	-0.81467	0.21093
Imputed variant	rs9546179	13	83165880	G	C	118438	0.99069	0.96114	317.76	86.071	6.149	0.017	317.76	86.071	6.149	0.017	42.725	24.458	2.811	275.04	61.613	3.338	0.11997	0.21488	0.10043	0	2.5554	1.4472	4.5123	5.4211	1.0738	27.368	2.4515	1.5252	3.9403	0.00011245	0.94619	1.1381	0.29469
Imputed variant	rs9531368	13	83165882	G	T	118439	0.99069	0.96114	317.76	86.071	6.149	0.017	317.76	86.071	6.149	0.017	42.725	24.458	2.811	275.04	61.613	3.338	0.11997	0.21488	0.10043	0	2.5554	1.4472	4.5123	5.4211	1.0738	27.368	2.4515	1.5252	3.9403	0.00011245	0.94619	1.1381	0.29469
Imputed variant	rs12929771	16	13719656	A	T	33699	0.99898	0.99444	346.42	61.583	2	0	346.42	61.583	2	0	50.121	17.879	2	296.3	43.704	0	0.079979	0.15628	0.064271	0	2.4184	1.2927	4.5245	-1	-1	-1	2.6967	1.5565	4.6722	0.00011262	0.98961	1.3557	0.35106
Imputed variant	rs7143331	14	23757707	C	T	6197	0.97242	0.94928	53.724	163.69	192.54	0.05	53.724	163.69	192.54	0.05	17.336	31.47	21.183	36.388	132.22	171.36	0.33069	0.47252	0.30149	0.00012195	0.4996	0.25019	0.99764	0.25948	0.12521	0.53771	0.48184	0.3328	0.69761	0.0001131	0.93061	-0.75578	0.19576
Imputed variant	rs10130222	14	89220388	G	A	123514	0.98191	0.97107	103.25	194.27	112.47	0.015	103.25	194.27	112.47	0.015	8.9	29.508	31.587	94.348	164.76	80.884	0.48875	0.33794	0.5198	0	1.8986	0.86071	4.1881	4.1399	1.8585	9.222	2.1207	1.4486	3.1047	0.00011312	0.9685	0.7253	0.18787
Imputed variant	rs1538261	1	81264312	C	A	70457	0.99726	0.99555	103.35	191.25	115.4	0.001	103.35	191.25	115.4	0.001	30	28.798	11.202	73.345	162.46	104.2	0.4853	0.63427	0.45463	0	0.43339	0.24243	0.77476	0.26284	0.12434	0.55559	0.48067	0.33016	0.69979	0.00011336	0.99476	-0.70928	0.18375
Imputed variant	rs1538260	1	81264379	G	T	70458	0.99732	0.99561	103.34	191.27	115.39	0	103.34	191.27	115.39	0	30	28.798	11.202	73.339	162.47	104.19	0.4853	0.63427	0.45463	0	0.43331	0.24238	0.77462	0.26284	0.12434	0.5556	0.48068	0.33017	0.69981	0.00011338	0.99477	-0.7093	0.18376
Imputed variant	rs8019283	14	23761589	A	G	6201	0.91622	0.84409	43.506	161.69	204.77	0.033	43.506	161.69	204.77	0.033	14.289	31.927	23.783	29.217	129.76	180.99	0.30331	0.43218	0.27678	0	0.5031	0.2396	1.0564	0.26868	0.1252	0.57659	0.50281	0.34584	0.73102	0.00011347	0.84306	-0.82827	0.21458
Directly typed variant	rs10492771	16	13718913	A	C	33694	1	1	346	62	2	0	346	62	2	0	50	18	2	296	44	0	0.080488	0.15714	0.064706	0	2.4218	1.2964	4.5243	-1	-1	-1	2.6949	1.5576	4.6626	0.00011379	1	1.3454	0.34863
Directly typed variant	rs4797472	18	10717541	G	A	21216	1	1	234	152	24	0	234	152	24	0	27	35	8	207	117	16	0.2439	0.36429	0.21912	0	2.2934	1.3221	3.9785	3.8333	1.4994	9.8004	2.0422	1.3837	3.0139	0.0001141	1	0.85041	0.2204
Imputed variant	rs6137885	20	23261998	T	A	45301	0.98985	0.94896	340.59	68.907	0.494	0.014	340.59	68.907	0.494	0.014	47.442	22.291	0.261	293.14	46.616	0.233	0.085241	0.16296	0.06924	0	2.9547	1.6369	5.3335	6.9215	0.025731	1861.8	2.6172	1.529	4.4796	0.00011412	0.90733	1.404	0.36387
Imputed variant	rs62098589	18	60281038	A	G	99932	0.96788	0.78657	358.85	50.616	0.52	0.017	358.85	50.616	0.52	0.017	53.798	15.805	0.391	305.05	34.811	0.129	0.062998	0.11849	0.051574	0	2.5744	1.3288	4.9879	17.187	0.031563	9358.5	2.4719	1.3364	4.5721	0.00011413	0.68099	1.8614	0.48242
Imputed variant	rs17505833	13	32448966	A	G	28639	0.94318	0.82599	300.1	101.01	8.866	0.023	300.1	101.01	8.866	0.023	39.46	28.346	2.189	260.64	72.666	6.677	0.14482	0.23376	0.12651	0	2.5766	1.4893	4.4577	2.1654	0.45376	10.334	2.1064	1.3404	3.3103	0.0001146	0.73396	1.1976	0.31047
Imputed variant	rs12954736	18	63104838	A	G	105088	0.96954	0.94357	201.41	174.78	33.778	0.028	201.41	174.78	33.778	0.028	20.82	39.862	9.313	180.59	134.92	24.465	0.29555	0.4178	0.27038	0	2.5627	1.4421	4.5544	3.3019	1.3689	7.9647	1.9365	1.3294	2.8207	0.0001149	0.93201	0.83866	0.21745
Imputed variant	rs10766413	11	17669155	G	T	35714	0.97101	0.93409	236.23	153.57	20.167	0.039	236.23	153.57	20.167	0.039	29.128	31.463	9.406	207.1	122.1	10.761	0.23648	0.35912	0.21123	0	1.8321	1.0556	3.1798	6.2148	2.3867	16.182	2.0924	1.4148	3.0946	0.00011538	0.91112	0.90461	0.23461
Imputed variant	8-80401754	8	80401754	G	A	151901	0.98457	0.89879	365.02	42.533	2.436	0.008	365.02	42.533	2.436	0.008	54.911	13.406	1.681	310.11	29.127	0.755	0.057812	0.11977	0.045055	0	2.5993	1.2809	5.2747	12.574	0.81963	192.9	2.8841	1.5425	5.3923	0.00011544	0.85425	1.6608	0.43074
Directly typed variant	rs9961807	18	53819904	C	T	87528	1	1	267	128	15	0	267	128	15	0	33	31	6	234	97	9	0.19268	0.30714	0.16912	0	2.2662	1.3148	3.9059	4.7273	1.5808	14.137	2.1779	1.4436	3.286	0.00011596	1	0.91576	0.23758
Imputed variant	rs9593683	13	83166990	C	T	118443	0.97698	0.9265	303.3	97.536	9.152	0.011	303.3	97.536	9.152	0.011	39.894	26.41	3.694	263.41	71.126	5.458	0.14127	0.24142	0.12065	0	2.4517	1.4045	4.2796	4.4687	1.1448	17.444	2.3195	1.478	3.6401	0.000116	0.91699	1.0734	0.27848
Imputed variant	rs61962154	13	83166999	G	T	118444	0.97698	0.9265	303.3	97.536	9.152	0.01	303.3	97.536	9.152	0.01	39.894	26.41	3.694	263.41	71.126	5.458	0.14127	0.24142	0.12065	0	2.4517	1.4045	4.2796	4.4687	1.1448	17.444	2.3195	1.478	3.6401	0.000116	0.91699	1.0734	0.27848
Imputed variant	rs61962155	13	83167270	G	A	118445	0.97692	0.9263	303.3	97.534	9.147	0.014	303.3	97.534	9.147	0.014	39.898	26.408	3.691	263.41	71.126	5.456	0.14126	0.24137	0.12065	0	2.4512	1.4042	4.2788	4.4663	1.1437	17.441	2.3189	1.4776	3.6393	0.00011633	0.91664	1.0735	0.27855
Imputed variant	rs9812759	3	156788928	C	A	270178	0.98073	0.96548	43.788	175.66	190.54	0.017	43.788	175.66	190.54	0.017	2.017	21.46	46.518	41.771	154.2	144.02	0.32103	0.18211	0.34963	0	2.8822	0.65387	12.705	6.689	1.5672	28.549	2.4143	1.5283	3.814	0.0001164	0.97727	0.77289	0.20056
Imputed variant	rs9964830	18	53819064	A	T	87526	0.99807	0.99424	267.41	127.55	15.034	0.012	267.41	127.55	15.034	0.012	33.094	30.905	5.995	234.31	96.641	9.039	0.19222	0.30642	0.16871	0	2.2642	1.3135	3.9031	4.6959	1.5715	14.032	2.1769	1.4424	3.2854	0.00011642	0.99384	0.9184	0.23833
Imputed variant	rs1147195	9	87273174	T	C	115542	0.99686	0.98533	9.16	66.161	334.67	0.005	9.16	66.161	334.67	0.005	2.077	23.035	44.888	7.083	43.126	289.79	0.10303	0.19421	0.084254	0	1.8215	0.35788	9.2708	0.52824	0.109	2.5601	0.38175	0.23187	0.62849	0.0001169	0.98649	-1.1358	0.29481
Imputed variant	rs7213706	17	6051906	C	T	9894	0.99213	0.96234	349.78	58.221	2	0	349.78	58.221	2	0	49.345	20.655	0	300.43	37.566	2	0.075879	0.14754	0.061126	0	3.3476	1.8089	6.1953	-1	-1	-1	2.6583	1.5144	4.6663	0.0001175	0.97431	1.4181	0.36822
Imputed variant	rs9546180	13	83166946	C	T	118442	0.97679	0.9258	303.22	97.613	9.153	0.013	303.22	97.613	9.153	0.013	39.893	26.41	3.694	263.33	71.203	5.459	0.14137	0.24142	0.12077	0	2.4483	1.4026	4.2736	4.4667	1.1443	17.435	2.317	1.4765	3.636	0.00011784	0.91689	1.0722	0.27845
Imputed variant	rs11504586	13	83168863	C	G	118447	0.97669	0.92537	303.33	97.529	9.124	0.014	303.33	97.529	9.124	0.014	39.923	26.396	3.678	263.41	71.133	5.446	0.1412	0.2411	0.12063	0	2.4484	1.4026	4.2738	4.456	1.139	17.432	2.3159	1.4755	3.6351	0.00011814	0.91478	1.0738	0.27892
Imputed variant	5-63074070	5	63074070	G	A	111122	0.95944	0.89095	283.28	120.75	5.938	0.036	283.28	120.75	5.938	0.036	36.401	30.052	3.536	246.88	90.696	2.402	0.16175	0.26521	0.14045	0	2.2473	1.31	3.8552	9.984	1.8694	53.322	2.2089	1.4324	3.4064	0.00011828	0.8716	1.0821	0.2811
Imputed variant	rs1003070	9	16640682	T	C	41331	0.96874	0.95155	114.43	212.22	83.313	0.035	114.43	212.22	83.313	0.035	7.789	40.131	22.074	106.64	172.09	61.239	0.46205	0.60204	0.43322	0	3.1929	1.4282	7.1382	4.9352	2.0569	11.842	1.9792	1.3659	2.8679	0.00011843	0.93548	0.7651	0.19876
Imputed variant	rs2401748	14	89158652	T	C	123430	0.99817	0.99656	102.23	191.16	116.61	0.007	102.23	191.16	116.61	0.007	8.015	30.001	31.981	94.212	161.16	84.626	0.48246	0.32881	0.5141	0	2.1882	0.96401	4.967	4.4421	1.9409	10.167	2.1597	1.472	3.1688	0.00011862	0.99865	0.70941	0.18431
Imputed variant	rs10114024	9	78897971	G	C	99565	0.97796	0.83537	359.32	50.496	0.161	0.022	359.32	50.496	0.161	0.022	53.21	16.721	0.062	306.11	33.775	0.099	0.061976	0.12033	0.049962	0	2.8481	1.4803	5.4797	3.6028	0.00015678	82796	2.6011	1.4062	4.8114	0.00011865	0.75277	1.7833	0.46332
Imputed variant	rs1538258	1	81267525	A	T	70466	0.99716	0.99484	103.22	191.53	115.25	0.008	103.22	191.53	115.25	0.008	29.983	28.747	11.269	73.233	162.78	103.98	0.48533	0.63367	0.45479	0	0.43134	0.24121	0.77133	0.26471	0.12538	0.55888	0.48222	0.33126	0.70197	0.00011876	0.99324	-0.70836	0.18405
Imputed variant	rs1003069	9	16640702	A	C	41332	0.96874	0.95154	114.43	212.21	83.316	0.039	114.43	212.21	83.316	0.039	7.79	40.129	22.073	106.64	172.09	61.243	0.46205	0.60203	0.43323	0	3.1922	1.4279	7.1365	4.9339	2.0564	11.838	1.979	1.3658	2.8677	0.00011876	0.93553	0.76494	0.19875
Imputed variant	rs6441109	3	156782536	T	C	270167	0.99657	0.993	29.644	159.96	220.39	0.007	29.644	159.96	220.39	0.007	1.002	17.245	51.752	28.642	142.72	168.63	0.26738	0.13749	0.29413	0	3.454	0.443	26.93	8.7724	1.1681	65.878	2.6139	1.5719	4.3464	0.00011894	0.99264	0.81109	0.21076
Imputed variant	rs56851948	20	9924461	A	C	20068	0.96427	0.93408	182.55	181.85	45.554	0.051	182.55	181.85	45.554	0.051	44.727	22.184	3.081	137.82	159.67	42.473	0.33292	0.20249	0.35977	0.00012439	0.42812	0.24512	0.74775	0.22352	0.067013	0.74554	0.45185	0.29072	0.70228	0.00011907	0.94283	-0.7789	0.20241
Imputed variant	3-21935187	3	21935187	A	C	44711	0.99794	0.98601	357.26	48.737	4	0	357.26	48.737	4	0	52.853	14.147	3	304.41	34.59	1	0.069191	0.14391	0.053809	0	2.3556	1.1886	4.6685	17.279	1.7638	169.26	2.9559	1.6589	5.267	0.0001193	0.98336	1.3877	0.36068
Imputed variant	rs1391643	17	71307290	C	T	101051	0.97281	0.94225	42.402	176	191.54	0.053	42.402	176	191.54	0.053	13.845	36.292	19.849	28.557	139.71	171.69	0.3181	0.45711	0.28948	0.00012927	0.53579	0.25602	1.1213	0.23846	0.10796	0.52668	0.48389	0.33372	0.70165	0.00011931	0.93259	-0.79769	0.20732
Imputed variant	rs9546181	13	83170577	C	G	118451	0.97643	0.92433	303.36	97.527	9.098	0.011	303.36	97.527	9.098	0.011	39.949	26.384	3.664	263.42	71.143	5.434	0.14113	0.24081	0.12061	0	2.4454	1.4009	4.2686	4.446	1.1342	17.428	2.3128	1.4733	3.6306	0.00011999	0.91287	1.0743	0.27931
Imputed variant	rs35857804	2	34948804	T	C	62739	0.9948	0.991	184.65	189.81	35.532	0.004	184.65	189.81	35.532	0.004	45.963	21.981	2.056	138.69	167.83	33.476	0.31814	0.18638	0.34527	0	0.39519	0.22668	0.68897	0.18532	0.043591	0.78787	0.43438	0.27592	0.68385	0.0001205	0.99287	-0.80221	0.20863
Imputed variant	rs12920019	16	13712340	C	T	33671	0.99523	0.97707	347.45	60.882	1.663	0.002	347.45	60.882	1.663	0.002	50.386	17.964	1.649	297.07	42.918	0.014	0.078303	0.15187	0.063156	0	2.4678	1.3189	4.6175	694.44	4.1295e-05	11678000000	2.6563	1.5242	4.6291	0.0001205	0.95112	1.3966	0.36322
Imputed variant	rs7159281	14	23756604	A	G	6195	0.9539	0.92447	59.905	169.15	180.9	0.044	59.905	169.15	180.9	0.044	18.684	31.919	19.384	41.221	137.23	161.52	0.35243	0.495	0.32308	0.00010732	0.51316	0.26293	1.0015	0.26477	0.12867	0.54485	0.48691	0.33691	0.7037	0.00012057	0.9	-0.75646	0.19674
Imputed variant	rs9998062	4	110199072	A	G	194313	0.95195	0.83436	318.18	86.359	5.435	0.021	318.18	86.359	5.435	0.021	65.581	4.408	0.008	252.6	81.951	5.427	0.11858	0.031601	0.13649	0	0.20718	0.076517	0.56097	0.005678	1.6965e-12	19003000	0.20646	0.078115	0.54568	0.00012059	0.85784	-1.2066	0.31381
Imputed variant	rs2824086	21	18216481	C	T	5359	0.98078	0.95431	235.07	155.28	19.617	0.028	235.07	155.28	19.617	0.028	25.425	39.752	4.812	209.65	115.53	14.805	0.23723	0.35274	0.21345	0	2.8372	1.6417	4.9032	2.68	0.88517	8.1144	2.0081	1.3566	2.9727	0.00012089	0.94764	0.89253	0.23217
Imputed variant	rs56336560	7	128770045	T	C	221217	0.93731	0.84955	237.01	152.36	20.591	0.041	237.01	152.36	20.591	0.041	29.881	31.828	8.282	207.12	120.53	12.309	0.23605	0.3457	0.21348	0	1.8304	1.0587	3.1643	4.6639	1.7844	12.19	1.9466	1.3131	2.8857	0.00012098	0.8211	0.951	0.24739
Imputed variant	rs56082916	19	53983969	A	G	85202	0.9867	0.92962	349.78	56.223	3.991	0.009	349.78	56.223	3.991	0.009	51.162	16.828	2.007	298.61	39.395	1.984	0.0783	0.14888	0.06377	0	2.4932	1.3104	4.7436	5.9043	0.81152	42.957	2.568	1.4701	4.4861	0.00012107	0.87881	1.4199	0.36938
Imputed variant	rs10857497	10	50692346	A	G	90065	0.98892	0.98183	136.32	194.54	79.103	0.032	136.32	194.54	79.103	0.032	12.633	33.341	24.023	123.69	161.2	55.08	0.43021	0.58136	0.39909	0	2.0251	1.0171	4.0319	4.2704	2.0141	9.0543	2.0909	1.4454	3.0247	0.00012112	0.96902	0.72365	0.18826
Imputed variant	3-21937076	3	21937076	G	T	44719	0.99661	0.97838	357.98	48.017	4	0.001	357.98	48.017	4	0.001	53.143	13.857	3	304.84	34.16	1	0.068314	0.14184	0.053177	0	2.3269	1.1684	4.634	17.209	1.7568	168.56	2.9428	1.6459	5.2616	0.00012141	0.96523	1.406	0.36583
Directly typed variant	rs17087472	9	87246051	A	G	115457	1	1	335	66	9	0	335	66	9	0	45	23	2	290	43	7	0.10244	0.19286	0.083824	0	3.447	1.8997	6.2546	1.8413	0.37079	9.1433	2.6116	1.5842	4.305	0.00012145	1	1.1322	0.29461
Imputed variant	rs12567466	1	81265700	G	T	70460	0.98808	0.9797	105.18	191.94	112.88	0.01	105.18	191.94	112.88	0.01	30.305	28.7	10.993	74.873	163.24	101.88	0.49061	0.63795	0.46028	0	0.43438	0.24341	0.7752	0.26658	0.12569	0.56538	0.484	0.33224	0.70508	0.00012213	0.98061	-0.71175	0.18526
Imputed variant	rs1420160	7	96988847	T	A	172637	0.94954	0.90779	196.06	170.87	43.033	0.033	196.06	170.87	43.033	0.033	48.281	18.468	3.248	147.78	152.4	39.785	0.31336	0.17832	0.34116	0	0.37092	0.20725	0.66384	0.24989	0.077031	0.81064	0.4191	0.26434	0.66448	0.00012239	0.93222	-0.79074	0.20585
Imputed variant	rs10168633	2	140226865	C	T	230617	0.99169	0.98676	174.38	183.04	52.574	0.006	174.38	183.04	52.574	0.006	20.185	30.835	18.98	154.19	152.21	33.594	0.35146	0.49139	0.32265	0	1.5475	0.84574	2.8317	4.3159	2.0811	8.9502	2.0283	1.4034	2.9315	0.00012283	0.99386	0.74684	0.19447
Imputed variant	10-54594358	10	54594358	G	T	96010	0.96773	0.94949	83.661	204.43	121.88	0.03	83.661	204.43	121.88	0.03	24.781	34.571	10.641	58.88	169.86	111.24	0.45339	0.60101	0.42299	0	0.48359	0.26673	0.87675	0.22728	0.1037	0.49817	0.48667	0.33585	0.70523	0.00012303	0.94217	-0.75043	0.19542
Imputed variant	rs35303142	2	34952215	G	A	62754	0.99061	0.98271	191.38	184.14	34.462	0.016	191.38	184.14	34.462	0.016	46.956	21.167	1.873	144.43	162.97	32.589	0.30862	0.17796	0.33553	0	0.39949	0.22822	0.6993	0.17678	0.039088	0.79949	0.42873	0.27026	0.68012	0.0001231	0.98991	-0.80364	0.20929
Imputed variant	rs1777926	1	154777708	C	T	144543	0.99872	0.99349	331.77	76.083	2.137	0.006	331.77	76.083	2.137	0.006	46.87	21.13	2	284.9	54.953	0.137	0.097998	0.1795	0.081218	0	2.3373	1.2967	4.2131	88.739	0.36908	21336	2.4748	1.4833	4.1291	0.00012324	0.98222	1.2596	0.32805
Imputed variant	rs11712405	3	160349873	G	A	276074	0.9969	0.98316	352.56	54.109	3.333	0.002	352.56	54.109	3.333	0.002	50.015	17.651	2.333	302.54	36.458	1	0.074116	0.15941	0.056556	0	2.9286	1.5407	5.5667	14.112	1.3302	149.72	3.1635	1.8118	5.5237	0.00012348	0.98081	1.325	0.34514
Imputed variant	rs11692371	2	127610105	G	T	211129	0.98774	0.95474	312.64	95.611	1.739	0.006	312.64	95.611	1.739	0.006	40.568	29.43	0	272.08	66.181	1.739	0.12084	0.21022	0.10244	0	2.9824	1.7287	5.1452	-1	-1	-1	2.3322	1.4487	3.7545	0.00012369	0.95928	1.1871	0.30926
Imputed variant	rs17714191	2	140271465	G	A	230672	0.99554	0.99244	170.61	187.18	52.205	0.004	170.61	187.18	52.205	0.004	19.83	31.169	19	150.78	156.01	33.205	0.3556	0.49407	0.32709	0	1.5192	0.82887	2.7845	4.351	2.0908	9.0545	2.0091	1.3905	2.9029	0.00012384	0.99383	0.75099	0.19565
Imputed variant	rs1332893	9	87250808	C	G	115476	0.99967	0.99827	334.95	66.053	9	0.001	334.95	66.053	9	0.001	45	23	2	289.95	43.053	7	0.1025	0.19286	0.083902	0	3.4421	1.8972	6.2452	1.8409	0.37072	9.1416	2.6089	1.5827	4.3004	0.00012395	0.99959	1.1306	0.29457
Imputed variant	rs7563639	2	127610118	A	C	211130	0.98772	0.95471	312.64	95.619	1.739	0.006	312.64	95.619	1.739	0.006	40.568	29.43	0	272.07	66.189	1.739	0.12085	0.21022	0.10245	0	2.9819	1.7285	5.1444	-1	-1	-1	2.3319	1.4485	3.754	0.000124	0.95927	1.1869	0.30925
Imputed variant	3-21937786	3	21937786	G	C	44721	0.99817	0.98754	357.34	48.658	4	0.001	357.34	48.658	4	0.001	52.886	14.114	3	304.46	34.544	1	0.069095	0.14367	0.053741	0	2.3521	1.1862	4.6641	17.27	1.763	169.18	2.9541	1.6573	5.2659	0.00012426	0.98681	1.3826	0.36028
Directly typed variant	rs4683404	3	141160371	A	G	242524	1	1	340	70	0	0	340	70	0	0	47	23	0	293	47	0	0.085366	0.16429	0.069118	0	3.0507	1.6976	5.4825	-1	-1	-1	2.6476	1.5485	4.5267	0.00012439	1	1.3453	0.35059
Imputed variant	rs11674514	2	127610131	C	T	211131	0.98771	0.95468	312.62	95.627	1.741	0.007	312.62	95.627	1.741	0.007	40.568	29.43	0	272.06	66.197	1.741	0.12087	0.21022	0.10247	0	2.9815	1.7282	5.1435	-1	-1	-1	2.3314	1.4482	3.7532	0.00012456	0.95926	1.1865	0.30923
Directly typed variant	rs6475053	9	16432118	T	C	41012	1	1	168	196	46	0	168	196	46	0	16	40	14	152	156	32	0.35122	0.48571	0.32353	0	2.4359	1.3086	4.5341	4.1562	1.8447	9.3643	1.9747	1.3663	2.8541	0.00012476	1	0.77172	0.20115
Imputed variant	3-21943112	3	21943112	C	T	44746	0.99975	0.99814	357.97	48.025	4	0	357.97	48.025	4	0	52.998	14.002	3	304.98	34.023	1	0.068323	0.14287	0.052975	0	2.3682	1.1911	4.7088	17.264	1.7624	169.11	2.9798	1.668	5.3234	0.00012476	0.99942	1.3801	0.35973
Imputed variant	rs55900386	18	10702898	C	T	21167	0.9893	0.97885	235.08	151.65	23.267	0.006	235.08	151.65	23.267	0.006	28.165	33.157	8.678	206.91	118.49	14.589	0.24169	0.36081	0.21716	0	2.0558	1.1853	3.5656	4.3699	1.7278	11.052	2.0348	1.3775	3.0058	0.00012477	0.9818	0.8563	0.22319
Directly typed variant	rs10217047	8	74809210	C	A	142471	1	1	330	76	2	0	330	76	2	0	47	21	2	283	55	0	0.098039	0.17857	0.081361	0	2.299	1.2744	4.1474	-1	-1	-1	2.4545	1.4696	4.0995	0.00012491	1	1.2631	0.32924
Imputed variant	18-10702675	18	10702675	A	G	21165	0.98814	0.97575	235.37	151.53	23.087	0.013	235.37	151.53	23.087	0.013	28.259	33.103	8.636	207.11	118.43	14.451	0.24111	0.35983	0.21667	0	2.0486	1.1814	3.5522	4.3798	1.7278	11.102	2.0321	1.3753	3.0026	0.00012497	0.97741	0.85913	0.22395
Imputed variant	rs56382936	18	10702836	C	T	21166	0.98932	0.97888	235.07	151.65	23.268	0.006	235.07	151.65	23.268	0.006	28.165	33.157	8.678	206.91	118.5	14.59	0.2417	0.36081	0.21717	0	2.0556	1.1852	3.5653	4.3695	1.7277	11.051	2.0347	1.3774	3.0057	0.000125	0.98181	0.85618	0.22319
Directly typed variant	rs17641808	3	21943191	A	G	44747	1	1	358	48	4	0	358	48	4	0	53	14	3	305	34	1	0.068293	0.14286	0.052941	0	2.3696	1.1917	4.7118	17.264	1.7624	169.11	2.9815	1.6688	5.3267	0.00012546	1	1.3793	0.35964
Imputed variant	rs1479972	3	21947446	G	T	44758	0.9998	0.99849	357.96	48.039	3.998	0.003	357.96	48.039	3.998	0.003	52.998	14.001	3	304.96	34.038	0.998	0.068336	0.14287	0.052991	0	2.3669	1.1904	4.706	17.297	1.7628	169.72	2.9787	1.6674	5.3213	0.00012556	0.99954	1.3794	0.35969
Imputed variant	rs1837305	9	87247694	G	A	115466	0.99959	0.99782	334.89	66.106	9.003	0	334.89	66.106	9.003	0	45	23	2	289.89	43.106	7.003	0.10258	0.19286	0.083988	0	3.4373	1.8947	6.2357	1.8398	0.37052	9.1353	2.606	1.5811	4.2953	0.0001256	0.9995	1.1295	0.29452
Imputed variant	5-111072368	5	111072368	T	C	186469	0.9655	0.80887	349.26	60.027	0.702	0.013	349.26	60.027	0.702	0.013	51.054	18.934	0.01	298.2	41.093	0.692	0.074918	0.13539	0.062468	0	2.6913	1.4476	5.0033	0.084407	2.2488e-10	31681000	2.3501	1.3221	4.1774	0.0001258	0.75548	1.6432	0.42853
Imputed variant	rs6426948	1	154780967	T	C	144550	0.99412	0.97243	330.64	76.981	2.377	0.002	330.64	76.981	2.377	0.002	47.023	20.696	2.28	283.62	56.285	0.097	0.099677	0.1804	0.083058	0	2.2178	1.2283	4.0043	141.77	0.2279	88192	2.43	1.4597	4.0453	0.0001259	0.93984	1.2724	0.33185
Imputed variant	rs9291798	5	63075583	G	A	111127	0.97217	0.91661	287.23	117.56	5.183	0.026	287.23	117.56	5.183	0.026	37.024	29.675	3.293	250.21	87.887	1.89	0.15602	0.25904	0.13481	0	2.2818	1.3289	3.9181	11.775	1.9047	72.788	2.2436	1.4486	3.475	0.00012627	0.90558	1.0747	0.28033
Imputed variant	rs58469131	18	10702464	A	G	21162	0.98941	0.97906	235.03	151.69	23.277	0.007	235.03	151.69	23.277	0.007	28.163	33.159	8.678	206.87	118.53	14.599	0.24176	0.36082	0.21725	0	2.0549	1.1848	3.564	4.3662	1.7265	11.042	2.0339	1.3769	3.0044	0.0001263	0.98182	0.85553	0.22317
Imputed variant	rs726433	9	87247336	C	T	115464	0.99955	0.99761	334.86	66.132	9.004	0.001	334.86	66.132	9.004	0.001	45	23	2	289.86	43.132	7.004	0.10261	0.19286	0.08403	0	3.4349	1.8934	6.2311	1.8393	0.37044	9.1329	2.6046	1.5803	4.2928	0.00012639	0.99945	1.1289	0.2945
Imputed variant	rs7468983	9	87247277	C	T	115462	0.99955	0.99761	334.86	66.134	9.004	0	334.86	66.134	9.004	0	45	23	2	289.86	43.134	7.004	0.10261	0.19286	0.084032	0	3.4347	1.8934	6.2308	1.8393	0.37044	9.1328	2.6045	1.5802	4.2926	0.00012643	0.99945	1.1289	0.29449
Imputed variant	rs7239099	18	63107044	C	T	105096	0.95379	0.9167	207.03	171.77	31.181	0.019	207.03	171.77	31.181	0.019	22.149	39.449	8.396	184.88	132.32	22.785	0.28554	0.40176	0.26161	0	2.4885	1.4126	4.3839	3.0758	1.2434	7.6089	1.8954	1.2979	2.7681	0.00012648	0.88702	0.86464	0.22557
Imputed variant	rs62095593	18	10702393	T	C	21161	0.98943	0.97911	235.02	151.7	23.278	0.006	235.02	151.7	23.278	0.006	28.163	33.159	8.678	206.86	118.54	14.6	0.24177	0.36082	0.21726	0	2.0547	1.1846	3.5636	4.3657	1.7263	11.041	2.0337	1.3768	3.0042	0.00012659	0.98183	0.85539	0.22316
Imputed variant	rs61838369	1	146964465	G	C	137019	0.94454	0.80836	329.99	75.856	4.143	0.013	329.99	75.856	4.143	0.013	46.529	21.261	2.208	283.46	54.595	1.935	0.10262	0.18341	0.085981	0	2.3725	1.3162	4.2765	6.9516	0.98428	49.096	2.3877	1.4409	3.9567	0.00012664	0.75584	1.3493	0.35204
Imputed variant	rs8017313	14	89231489	C	T	123532	0.99678	0.99395	99.119	194.9	115.97	0.007	99.119	194.9	115.97	0.007	7.939	30.113	31.947	91.18	164.79	84.027	0.47944	0.32851	0.51052	0	2.0988	0.92183	4.7783	4.3666	1.9005	10.033	2.1319	1.453	3.1281	0.00012669	0.99246	0.71331	0.18611
Directly typed variant	rs11679968	2	11166024	G	T	22215	1	1	364	44	1	0	364	44	1	0	52	17	0	312	27	1	0.056235	0.12319	0.042647	0	3.7778	1.9252	7.4132	-1	-1	-1	3.1539	1.6808	5.918	0.00012675	1	1.574	0.41068
Imputed variant	rs10124008	9	78897845	T	G	99564	0.97972	0.84815	359.32	50.525	0.145	0.013	359.32	50.525	0.145	0.013	53.132	16.806	0.056	306.18	33.719	0.089	0.061971	0.12085	0.04985	0	2.8722	1.4938	5.5224	3.626	9.2552e-05	142060	2.6202	1.4173	4.8438	0.00012678	0.77327	1.7527	0.45731
Imputed variant	rs56300626	9	87246091	T	C	115458	0.99952	0.99746	334.84	66.152	9.005	0.001	334.84	66.152	9.005	0.001	45	23	2	289.84	43.152	7.005	0.10264	0.19286	0.084062	0	3.433	1.8925	6.2276	1.839	0.37037	9.1307	2.6035	1.5796	4.2909	0.00012703	0.99942	1.1285	0.29448
Imputed variant	rs17087470	9	87240311	T	C	115427	0.99522	0.97738	335.49	65.591	8.912	0.011	335.49	65.591	8.912	0.011	45.247	22.771	1.979	290.24	42.82	6.933	0.10173	0.19093	0.083364	0	3.4112	1.8775	6.1977	1.831	0.36585	9.164	2.5948	1.5714	4.2849	0.00012752	0.97841	1.1436	0.29849
Imputed variant	rs4253190	10	50683258	C	T	90055	0.99608	0.9941	133.38	192.92	83.695	0.005	133.38	192.92	83.695	0.005	12.001	32.992	25.006	121.38	159.92	58.689	0.4394	0.59289	0.4078	0	2.0866	1.0345	4.2085	4.3095	2.0244	9.1739	2.1149	1.4605	3.0625	0.00012775	0.99824	0.70487	0.184
Imputed variant	rs2401749	14	89147145	A	G	123417	0.99848	0.99744	101.59	191.56	116.84	0.003	101.59	191.56	116.84	0.003	8.003	30.004	31.991	93.591	161.56	84.851	0.4814	0.32865	0.51285	0	2.1719	0.95628	4.9327	4.4091	1.9255	10.096	2.1505	1.4657	3.1553	0.00012799	0.99948	0.70631	0.1844
Imputed variant	rs9918203	5	164104847	C	A	279387	0.96977	0.95445	100.88	209.9	99.185	0.038	100.88	209.9	99.185	0.038	29.889	29.533	10.573	70.991	180.36	88.612	0.49793	0.36202	0.52592	0	0.38891	0.2182	0.69318	0.2834	0.13152	0.61066	0.51152	0.35116	0.7451	0.00012833	0.95971	-0.73939	0.19307
Imputed variant	rs1420161	7	96988034	T	G	172634	0.95088	0.91004	196.47	170.56	42.935	0.036	196.47	170.56	42.935	0.036	48.326	18.427	3.246	148.15	152.13	39.689	0.31274	0.178	0.34049	0	0.37133	0.20742	0.66478	0.25072	0.077261	0.81363	0.41943	0.26446	0.66521	0.00012913	0.93379	-0.78752	0.20572
Imputed variant	rs10495827	2	34948403	C	T	62735	0.99691	0.99506	185.07	189.91	35.017	0.004	185.07	189.91	35.017	0.004	45.978	22.015	2.007	139.09	167.89	33.01	0.31701	0.18592	0.34399	0	0.39668	0.22762	0.69132	0.18393	0.042569	0.79473	0.43553	0.27653	0.68595	0.00012944	0.99497	-0.79999	0.20901
Imputed variant	rs1411428	9	16661820	G	A	41357	0.98153	0.9653	164.35	195.86	49.747	0.042	164.35	195.86	49.747	0.042	17.696	34.791	17.504	146.65	161.07	32.243	0.36023	0.49863	0.33173	0.00010244	1.7901	0.9683	3.3092	4.499	2.0981	9.6473	2.0034	1.3869	2.894	0.00012944	0.96397	0.76831	0.20073
Imputed variant	rs918007	7	96988720	T	C	172636	0.95059	0.90944	196.46	170.53	42.977	0.034	196.46	170.53	42.977	0.034	48.313	18.435	3.248	148.14	152.1	39.729	0.31281	0.17809	0.34055	0	0.37166	0.20761	0.66533	0.25069	0.077276	0.81323	0.41957	0.26457	0.66538	0.00012956	0.9335	-0.78733	0.20572
Directly typed variant	rs578319	4	13925186	G	A	25661	1	1	2	91	317	0	2	91	317	0	1	27	42	1	64	275	0.11585	0.20714	0.097059	0	0.42188	0.025447	6.9941	0.15273	0.0093731	2.4886	0.41143	0.25429	0.6657	0.00012974	1	-1.1699	0.3057
Imputed variant	9-87244935	9	87244935	C	T	115451	0.99908	0.99513	334.82	66.185	8.986	0.008	334.82	66.185	8.986	0.008	45.029	22.973	1.995	289.79	43.212	6.991	0.10263	0.1926	0.08411	0	3.4214	1.8861	6.2066	1.8365	0.36921	9.1353	2.5976	1.5758	4.2818	0.0001298	0.99673	1.1287	0.29494
Imputed variant	rs10832830	11	17670211	T	C	35718	0.98526	0.96612	238.23	151.99	19.76	0.017	238.23	151.99	19.76	0.017	29.182	31.357	9.457	209.05	120.64	10.303	0.23356	0.3591	0.20772	0	1.862	1.0725	3.2329	6.5754	2.5079	17.24	2.1371	1.4443	3.1624	0.00013039	0.9701	0.8726	0.22809
Imputed variant	9-87244660	9	87244660	G	A	115450	0.99897	0.99453	334.82	66.186	8.981	0.013	334.82	66.186	8.981	0.013	45.037	22.964	1.994	289.78	43.222	6.987	0.10262	0.19253	0.084114	0	3.4186	1.8845	6.2016	1.8363	0.36901	9.1377	2.5962	1.5749	4.2798	0.00013047	0.99605	1.1288	0.29506
Imputed variant	rs17190576	2	58864755	G	A	113517	0.97646	0.82991	366.94	41.594	1.453	0.009	366.94	41.594	1.453	0.009	55.383	13.602	1.014	311.56	27.992	0.439	0.054269	0.11164	0.042457	0	2.7336	1.3466	5.5494	12.994	0.37227	453.54	2.8344	1.4875	5.4007	0.00013057	0.77925	1.8026	0.47122
Imputed variant	9-87244571	9	87244571	A	G	115449	0.99892	0.99429	334.81	66.193	8.981	0.011	334.81	66.193	8.981	0.011	45.04	22.962	1.995	289.77	43.231	6.986	0.10263	0.19252	0.084124	0	3.4173	1.8837	6.1992	1.8373	0.36932	9.1402	2.5958	1.5747	4.2791	0.00013058	0.99583	1.1288	0.29508
Directly typed variant	rs7701830	5	29951868	T	G	58043	1	1	80	219	109	0	80	219	109	0	25	33	11	55	186	98	0.46446	0.60145	0.43658	0	0.39032	0.21411	0.71156	0.24694	0.11294	0.53991	0.51347	0.35359	0.74564	0.0001308	1	-0.75293	0.19685
Imputed variant	rs9918105	5	164104963	G	A	279388	0.96806	0.95238	100.99	209.87	99.118	0.025	100.99	209.87	99.118	0.025	29.873	29.57	10.555	71.116	180.3	88.563	0.49772	0.36201	0.52566	0	0.39044	0.21909	0.69579	0.28372	0.13162	0.6116	0.51203	0.35152	0.74584	0.00013099	0.9575	-0.73903	0.19323
Imputed variant	rs1981727	7	96990891	C	A	172640	0.9495	0.90723	196.43	170.46	43.073	0.036	196.43	170.46	43.073	0.036	48.277	18.469	3.249	148.15	151.99	39.824	0.31296	0.17835	0.34068	0	0.3729	0.20836	0.66738	0.25037	0.077195	0.81201	0.42008	0.26496	0.66603	0.00013104	0.93254	-0.78687	0.20574
Imputed variant	rs7160305	14	89239192	A	G	123546	0.99736	0.99527	98.557	195.26	116.19	0.001	98.557	195.26	116.19	0.001	7.912	30.119	31.969	90.645	165.14	84.216	0.4785	0.32816	0.50945	0	2.0895	0.91676	4.7626	4.349	1.8909	10.003	2.1262	1.4489	3.1199	0.00013114	0.99119	0.71293	0.18642
Directly typed variant	rs11590969	1	164506508	A	G	160237	1	1	208	172	30	0	208	172	30	0	49	20	1	159	152	29	0.28293	0.15714	0.30882	0	0.42696	0.24252	0.75167	0.11189	0.014857	0.8427	0.41727	0.25733	0.67662	0.00013203	1	-0.80612	0.21088
Imputed variant	9-87244089	9	87244089	T	G	115447	0.99873	0.9933	334.81	66.206	8.975	0.012	334.81	66.206	8.975	0.012	45.053	22.949	1.993	289.75	43.257	6.982	0.10263	0.19241	0.08415	0	3.412	1.8808	6.1898	1.8358	0.36877	9.1393	2.593	1.5729	4.2747	0.00013209	0.99468	1.1287	0.29527
Imputed variant	rs7911676	10	52970924	C	T	92430	0.96559	0.94509	107.02	209.3	93.632	0.049	107.02	209.3	93.632	0.049	11.58	30.728	27.683	95.435	178.58	65.949	0.48368	0.61504	0.45663	0.00011951	1.4181	0.69021	2.9137	3.4594	1.627	7.3554	1.9011	1.31	2.7589	0.00013213	0.92958	0.75788	0.19827
Imputed variant	rs1594536	2	140211503	T	C	230586	0.99474	0.99118	118.02	208.73	83.248	0.006	118.02	208.73	83.248	0.006	13.01	30.209	26.781	105.01	178.52	56.467	0.4576	0.59836	0.42861	0	1.3659	0.68288	2.7319	3.8281	1.8317	8.0003	1.9861	1.3712	2.8767	0.00013243	0.9928	0.72856	0.19063
Imputed variant	9-87243686	9	87243686	C	T	115444	0.9982	0.99057	334.69	66.301	8.999	0.011	334.69	66.301	8.999	0.011	45.066	22.912	2.018	289.62	43.389	6.981	0.10281	0.1925	0.084341	0	3.3937	1.8707	6.1564	1.8578	0.37596	9.1799	2.588	1.5702	4.2657	0.00013266	0.99143	1.1293	0.29552
Imputed variant	rs242710	18	58778679	T	C	96832	0.98886	0.98127	132.53	202.54	74.902	0.027	132.53	202.54	74.902	0.027	15.098	29.572	25.323	117.43	172.97	49.579	0.42972	0.57304	0.40021	0	1.3297	0.68537	2.5799	3.9726	1.9364	8.1498	2.0114	1.3916	2.9073	0.00013275	0.98485	0.73072	0.19122
Imputed variant	rs7140849	14	89232897	G	T	123537	0.99813	0.99657	98.637	195.22	116.14	0	98.637	195.22	116.14	0	7.933	30.093	31.974	90.704	165.13	84.17	0.47865	0.32828	0.50961	0	2.0837	0.91487	4.7459	4.3434	1.89	9.9818	2.1264	1.4491	3.1202	0.00013303	0.9932	0.7115	0.18622
Imputed variant	rs7141671	14	89232853	T	C	123536	0.99813	0.99657	98.638	195.22	116.14	0.001	98.638	195.22	116.14	0.001	7.934	30.091	31.975	90.704	165.13	84.169	0.47865	0.32828	0.50961	0	2.0833	0.91473	4.7448	4.343	1.8899	9.9805	2.1264	1.4491	3.1202	0.00013306	0.99324	0.71147	0.18621
Imputed variant	3-21940678	3	21940678	G	C	44733	0.99881	0.99208	357.59	48.408	4	0	357.59	48.408	4	0	52.964	14.036	3	304.63	34.372	1	0.06879	0.14311	0.053488	0	2.3487	1.1828	4.664	17.255	1.7615	169.02	2.9555	1.6563	5.2738	0.00013349	0.99425	1.3737	0.3596
Imputed variant	rs225588	15	25831186	G	A	6207	0.97349	0.94977	59.095	195.43	155.43	0.045	59.095	195.43	155.43	0.045	2.065	29.9	38.023	57.03	165.53	117.4	0.38251	0.24311	0.41121	0.00010976	4.9885	1.1795	21.097	8.9444	2.1281	37.592	2.1743	1.4353	3.2937	0.0001335	0.95819	0.75567	0.19782
Imputed variant	rs7876022	9	78897699	A	C	99562	0.98131	0.85994	359.3	50.548	0.128	0.021	359.3	50.548	0.128	0.021	53.058	16.883	0.05	306.25	33.665	0.078	0.061959	0.12132	0.049739	0	2.8946	1.5064	5.5622	3.6999	4.8978e-05	279510	2.6379	1.4276	4.8743	0.00013355	0.79199	1.727	0.45211
Imputed variant	3-21933693	3	21933693	G	A	44702	0.99588	0.97302	356.54	49.383	4.077	0.004	356.54	49.383	4.077	0.004	52.809	14.169	3.021	303.73	35.214	1.056	0.070168	0.14437	0.054892	0	2.3142	1.1696	4.5787	16.454	1.7605	153.77	2.905	1.6341	5.1645	0.00013366	0.97462	1.3753	0.36006
Imputed variant	rs4563858	8	129627071	A	G	231370	0.90018	0.80196	222.05	163.26	24.673	0.021	222.05	163.26	24.673	0.021	28.322	32.069	9.607	193.73	131.19	15.066	0.25928	0.36632	0.23725	0	1.6721	0.96293	2.9036	4.3617	1.773	10.73	1.8585	1.2627	2.7356	0.00013374	0.74182	0.96242	0.25198
Imputed variant	rs2120121	8	129627077	C	T	231371	0.90018	0.80196	222.05	163.26	24.673	0.021	222.05	163.26	24.673	0.021	28.322	32.069	9.607	193.73	131.19	15.066	0.25928	0.36632	0.23725	0	1.6721	0.96293	2.9036	4.3617	1.773	10.73	1.8585	1.2627	2.7356	0.00013374	0.74182	0.96242	0.25198
Imputed variant	rs918008	7	96988389	T	C	172635	0.94957	0.90754	196.6	170.74	42.627	0.035	196.6	170.74	42.627	0.035	48.32	18.431	3.247	148.28	152.3	39.38	0.31221	0.17804	0.33983	0	0.37137	0.20745	0.6648	0.25303	0.077959	0.82125	0.42078	0.26532	0.66734	0.00013378	0.933	-0.78722	0.20611
Imputed variant	rs62525443	8	129627086	A	T	231372	0.9002	0.80198	222.05	163.26	24.674	0.022	222.05	163.26	24.674	0.022	28.321	32.069	9.607	193.73	131.19	15.067	0.25929	0.36632	0.23725	0	1.6721	0.96294	2.9036	4.3615	1.773	10.73	1.8585	1.2627	2.7356	0.00013378	0.74184	0.96238	0.25197
Imputed variant	rs225589	15	25831192	C	T	6208	0.97368	0.95009	59.032	195.48	155.44	0.047	59.032	195.48	155.44	0.047	2.054	29.911	38.023	56.978	165.57	117.42	0.38241	0.24303	0.41111	0.00011463	5.0114	1.1809	21.268	8.9829	2.1299	37.886	2.1743	1.4353	3.2939	0.0001339	0.95859	0.75555	0.19783
Imputed variant	rs7678901	4	186619150	C	T	330405	0.98354	0.96483	217.4	157.85	34.722	0.028	217.4	157.85	34.722	0.028	26.493	29.602	13.902	190.91	128.24	20.82	0.2772	0.41006	0.24985	0	1.6634	0.94071	2.9412	4.8117	2.1812	10.615	2.087	1.4287	3.0485	0.00013456	0.96308	0.79215	0.20748
Imputed variant	rs6057012	20	9893389	T	G	19996	0.99253	0.9865	149.55	193.99	66.447	0.009	149.55	193.99	66.447	0.009	37.403	28.647	3.949	112.15	165.34	62.498	0.39865	0.26104	0.42698	0	0.51951	0.30199	0.8937	0.18946	0.064196	0.55915	0.47408	0.31568	0.71194	0.00013493	0.97896	-0.7281	0.19074
Imputed variant	rs1956409	14	89221960	T	G	123518	0.99913	0.99833	98.836	195.09	116.07	0.002	98.836	195.09	116.07	0.002	7.969	30.044	31.986	90.867	165.05	84.085	0.47898	0.32845	0.50997	0	2.0756	0.91246	4.7216	4.3375	1.89	9.9548	2.1279	1.4502	3.1222	0.00013509	0.99678	0.70929	0.18582
Imputed variant	rs7856741	9	78897401	G	A	99560	0.98185	0.86387	359.31	50.552	0.122	0.016	359.31	50.552	0.122	0.016	53.036	16.911	0.047	306.27	33.641	0.075	0.061949	0.12147	0.049694	0	2.903	1.511	5.5771	3.6189	3.542e-05	369750	2.6442	1.4312	4.8851	0.00013546	0.79826	1.719	0.45044
Imputed variant	rs56116735	9	87242612	A	T	115438	0.99808	0.99001	334.78	66.258	8.954	0.009	334.78	66.258	8.954	0.009	45.095	22.914	1.988	289.68	43.344	6.966	0.10264	0.19208	0.084231	0	3.396	1.872	6.1607	1.8333	0.36757	9.1437	2.5848	1.5677	4.2619	0.00013548	0.99057	1.1294	0.29593
Imputed variant	rs28866482	9	78896594	C	T	99552	0.98126	0.85954	360.2	49.679	0.096	0.029	360.2	49.679	0.096	0.029	53.307	16.643	0.042	306.89	33.036	0.054	0.060823	0.11949	0.048744	0	2.9003	1.5035	5.5948	4.4777	1.293e-05	1550600	2.6484	1.4267	4.9163	0.00013562	0.78744	1.745	0.45728
Imputed variant	rs12880096	14	89218815	T	C	123513	0.99937	0.99877	98.884	195.06	116.06	0.004	98.884	195.06	116.06	0.004	7.978	30.03	31.99	90.906	165.03	84.066	0.47906	0.32848	0.51006	0	2.0735	0.91179	4.7153	4.336	1.89	9.9479	2.1283	1.4505	3.1228	0.00013563	0.99772	0.70871	0.18572
Imputed variant	rs7859757	9	78897470	G	A	99561	0.98173	0.863	359.3	50.55	0.124	0.022	359.3	50.55	0.124	0.022	53.043	16.901	0.049	306.26	33.649	0.075	0.061952	0.12143	0.049707	0	2.9	1.5094	5.5719	3.7722	4.2705e-05	333210	2.6425	1.4302	4.8821	0.00013564	0.79704	1.7201	0.45075
Imputed variant	rs10140896	14	89218538	C	G	123512	0.99939	0.99881	98.888	195.05	116.06	0.002	98.888	195.05	116.06	0.002	7.979	30.029	31.99	90.909	165.03	84.066	0.47906	0.32849	0.51006	0	2.0732	0.91171	4.7146	4.3356	1.8899	9.9466	2.1282	1.4505	3.1227	0.00013575	0.99779	0.70864	0.18571
Imputed variant	rs56334262	9	87242423	G	A	115435	0.99799	0.98957	334.77	66.254	8.951	0.02	334.77	66.254	8.951	0.02	45.1	22.906	1.987	289.67	43.348	6.964	0.10263	0.19202	0.084233	0	3.394	1.8708	6.1573	1.8326	0.36731	9.1436	2.5837	1.5669	4.2604	0.0001361	0.99	1.1294	0.29604
Imputed variant	rs2019887	5	394389	A	G	847	0.97194	0.91694	279.46	120.21	10.3	0.027	279.46	120.21	10.3	0.027	37.098	27.73	5.168	242.37	92.478	5.132	0.17173	0.27192	0.1511	0	1.959	1.1334	3.3861	6.579	1.8487	23.412	2.0982	1.3685	3.217	0.00013615	0.89717	1.0235	0.26827
Imputed variant	rs9671509	14	89213405	T	C	123504	0.99975	0.9995	98.961	195	116.04	0.002	98.961	195	116.04	0.002	7.992	30.01	31.997	90.969	164.99	84.039	0.47918	0.32853	0.51019	0	2.0703	0.91085	4.7059	4.3338	1.89	9.9374	2.1289	1.4509	3.1236	0.00013647	0.99923	0.70779	0.18555
Imputed variant	3-21948014	3	21948014	T	A	44761	0.99884	0.99141	357.78	48.17	4.051	0.001	357.78	48.17	4.051	0.001	53.005	14.003	2.992	304.77	34.167	1.059	0.068625	0.14276	0.05336	0	2.3565	1.1856	4.6838	16.245	1.7376	151.88	2.9545	1.6547	5.2753	0.00013669	0.99653	1.3711	0.35948
Imputed variant	rs11162586	1	79456662	A	G	66985	0.99435	0.98968	61.152	190.1	158.74	0.009	61.152	190.1	158.74	0.009	18.078	37.864	14.057	43.074	152.24	144.68	0.38099	0.52872	0.35058	0	0.59261	0.30798	1.1403	0.2315	0.10659	0.50278	0.48118	0.33325	0.69476	0.00013674	0.98978	-0.7274	0.19072
Imputed variant	rs7155614	14	89208879	A	G	123497	0.99992	0.99984	98.998	194.97	116.03	0	98.998	194.97	116.03	0	8	30	32	90.998	164.97	84.031	0.47923	0.32857	0.51025	0	2.0685	0.91028	4.7004	4.3316	1.8896	9.9295	2.129	1.451	3.1237	0.00013718	0.99998	0.70722	0.18547
Imputed variant	rs7856503	9	78897196	G	T	99559	0.9822	0.86653	359.3	50.562	0.115	0.019	359.3	50.562	0.115	0.019	53.019	16.926	0.046	306.28	33.636	0.069	0.061944	0.12157	0.049669	0	2.907	1.5133	5.5842	3.8513	2.8861e-05	513920	2.648	1.4334	4.8917	0.00013719	0.8025	1.7134	0.44933
Imputed variant	rs8003018	14	89202569	C	T	123490	0.9999	0.9998	98.998	194.96	116.04	0.001	98.998	194.96	116.04	0.001	8	30	32	90.998	164.96	84.04	0.47922	0.32857	0.51023	0	2.0686	0.91033	4.7007	4.3312	1.8894	9.9284	2.1289	1.4509	3.1236	0.00013732	0.99998	0.70716	0.18546
Imputed variant	rs10996069	10	52965825	A	G	92428	0.99688	0.99527	99.833	212.93	97.24	0.001	99.833	212.93	97.24	0.001	10	31.654	28.346	89.833	181.27	68.894	0.49684	0.63104	0.46921	0	1.5687	0.73756	3.3363	3.6961	1.6837	8.1136	1.9348	1.3299	2.8148	0.00013737	0.99398	0.7355	0.1929
Imputed variant	rs10129842	14	89218262	T	C	123511	0.99919	0.99841	98.828	195.09	116.08	0.001	98.828	195.09	116.08	0.001	7.98	30.029	31.99	90.848	165.06	84.093	0.47896	0.3285	0.50993	0	2.0712	0.91082	4.7097	4.3308	1.8878	9.9352	2.127	1.4496	3.121	0.0001374	0.99773	0.70819	0.18574
Imputed variant	rs9707245	14	89197552	A	G	123481	0.99988	0.99976	98.997	194.95	116.05	0	98.997	194.95	116.05	0	8	30	32	90.997	164.95	84.048	0.47921	0.32857	0.51022	0	2.0687	0.91036	4.7008	4.3307	1.8892	9.9274	2.1288	1.4508	3.1234	0.00013746	0.99997	0.70711	0.18546
Imputed variant	rs7466641	9	87243577	G	A	115443	0.95212	0.816	326.8	73.575	9.605	0.022	326.8	73.575	9.605	0.022	44.445	23.805	1.742	282.35	49.77	7.863	0.11316	0.19494	0.096322	0	3.0386	1.6981	5.4373	1.4074	0.26455	7.4877	2.2718	1.3922	3.7071	0.00013762	0.79297	1.2229	0.32078
Imputed variant	rs11159866	14	89191003	A	G	123471	0.99985	0.99971	98.996	194.95	116.06	0	98.996	194.95	116.06	0	8	30	32	90.996	164.95	84.058	0.47919	0.32857	0.5102	0	2.0688	0.9104	4.701	4.3302	1.889	9.926	2.1286	1.4507	3.1232	0.00013763	0.99997	0.70704	0.18546
Imputed variant	rs10035481	5	63076853	C	T	111131	0.97323	0.91991	287.32	117.51	5.145	0.023	287.32	117.51	5.145	0.023	37.05	29.687	3.259	250.27	87.828	1.886	0.15587	0.25862	0.13471	0	2.2832	1.3298	3.9201	11.672	1.8797	72.482	2.2407	1.4464	3.4711	0.00013766	0.91224	1.0655	0.27949
Imputed variant	rs4365227	14	89186068	G	A	123463	0.99982	0.99966	98.994	194.94	116.07	0	98.994	194.94	116.07	0	8	30	32	90.994	164.94	84.069	0.47918	0.32857	0.51018	0	2.0688	0.91042	4.7012	4.3295	1.8887	9.9245	2.1285	1.4506	3.123	0.00013783	0.99996	0.70697	0.18546
Imputed variant	rs12887278	14	89179812	T	C	123453	0.99979	0.99961	98.994	194.93	116.08	0	98.994	194.93	116.08	0	8	30	32	90.994	164.93	84.08	0.47916	0.32857	0.51017	0	2.069	0.91048	4.7015	4.3289	1.8885	9.9232	2.1283	1.4505	3.1228	0.000138	0.99996	0.7069	0.18545
Imputed variant	9-78897089	9	78897089	A	G	99558	0.98238	0.86796	359.3	50.563	0.112	0.029	359.3	50.563	0.112	0.029	53.009	16.936	0.045	306.29	33.627	0.067	0.06194	0.12163	0.049651	0	2.9101	1.515	5.5897	3.8808	2.5079e-05	600520	2.6505	1.4348	4.896	0.00013813	0.80507	1.7101	0.44867
Imputed variant	13-61773745	13	61773745	T	C	77001	0.99888	0.99089	363.94	40.899	5.162	0.001	363.94	40.899	5.162	0.001	55.049	11.847	3.105	308.89	29.052	2.057	0.062467	0.12898	0.048774	0	2.2882	1.0983	4.767	8.4699	1.4209	50.489	2.8879	1.577	5.2884	0.00013903	0.98295	1.4483	0.38015
Imputed variant	rs7234636	18	10722072	T	C	21227	0.94593	0.88166	231.76	153.09	25.104	0.039	231.76	153.09	25.104	0.039	28.32	33.152	8.52	203.44	119.94	16.584	0.24795	0.35856	0.22518	0	1.9856	1.1456	3.4413	3.6906	1.4783	9.2139	1.9234	1.3029	2.8393	0.00013904	0.85621	0.8998	0.23618
Imputed variant	rs7328698	13	107141349	G	C	164972	0.99325	0.98632	170.59	196.25	43.13	0.028	170.59	196.25	43.13	0.028	18.011	37.098	14.887	152.58	159.15	28.243	0.34455	0.47768	0.31714	0	1.9746	1.0782	3.6165	4.4653	2.0158	9.8914	1.9692	1.3617	2.8477	0.00013916	0.98352	0.78045	0.20486
Imputed variant	rs11507274	9	78896906	C	G	99557	0.9827	0.87037	359.3	50.569	0.11	0.023	359.3	50.569	0.11	0.023	52.995	16.954	0.044	306.3	33.615	0.066	0.061941	0.12174	0.04963	0	2.9151	1.5179	5.5986	3.8532	2.2152e-05	670250	2.6544	1.4371	4.9025	0.0001392	0.80886	1.7053	0.44763
Imputed variant	rs4797473	18	10719593	G	A	21221	0.97288	0.933	234.21	150.93	24.814	0.048	234.21	150.93	24.814	0.048	28.093	33.597	8.297	206.12	117.33	16.517	0.24461	0.35857	0.22115	0.00011707	2.1009	1.2121	3.6412	3.6856	1.4651	9.2712	1.9688	1.3329	2.908	0.00013973	0.91267	0.87349	0.22935
Imputed variant	rs4797474	18	10719603	G	A	21222	0.97277	0.93282	234.19	150.94	24.826	0.044	234.19	150.94	24.826	0.044	28.095	33.593	8.302	206.09	117.35	16.524	0.24465	0.3586	0.22119	0.00010732	2.1	1.2116	3.6396	3.6856	1.4654	9.2692	1.9685	1.3328	2.9075	0.00013974	0.91237	0.87355	0.22936
Imputed variant	rs62095603	18	10722090	A	C	21228	0.94579	0.88137	231.75	153.11	25.107	0.039	231.75	153.11	25.107	0.039	28.326	33.139	8.522	203.42	119.97	16.585	0.24798	0.35852	0.22522	0	1.9837	1.1446	3.4381	3.6901	1.4782	9.2118	1.9226	1.3024	2.8383	0.00014001	0.85589	0.89954	0.23621
Directly typed variant	rs12084726	1	245806987	G	A	299246	1	1	300	94	15	0	300	94	15	0	41	22	7	259	72	8	0.15159	0.25714	0.12979	0	1.9302	1.0806	3.4477	5.5274	1.9025	16.059	2.3208	1.4943	3.6044	0.00014003	1	0.95386	0.25048
Imputed variant	rs7622796	3	45186720	C	T	86228	0.96479	0.93933	96.599	217.81	95.552	0.044	96.599	217.81	95.552	0.044	7.993	34.872	27.127	88.606	182.93	68.425	0.49872	0.63669	0.47032	0.00010732	2.1132	0.94063	4.7474	4.3948	1.8793	10.278	1.9736	1.3552	2.8743	0.00014034	0.94102	0.75742	0.19892
Imputed variant	rs17565338	18	10716552	G	A	21213	0.99331	0.98441	233.71	151.82	24.455	0.014	233.71	151.82	24.455	0.014	27.266	34.642	8.088	206.45	117.17	16.367	0.2448	0.36301	0.22046	0	2.2385	1.2907	3.8823	3.7416	1.4729	9.5051	2.015	1.3653	2.9741	0.00014043	0.98721	0.84207	0.22117
Imputed variant	rs11507273	9	78896767	G	A	99556	0.98293	0.87219	359.3	50.575	0.107	0.022	359.3	50.575	0.107	0.022	52.984	16.966	0.043	306.31	33.609	0.064	0.061941	0.12181	0.049615	0	2.9184	1.5197	5.6044	3.8843	1.9058e-05	791660	2.657	1.4387	4.907	0.00014048	0.8117	1.7013	0.44686
Imputed variant	rs10235563	7	96998233	T	C	172647	0.9441	0.89702	195.11	171.01	43.853	0.032	195.11	171.01	43.853	0.032	47.827	18.888	3.28	147.28	152.12	40.573	0.31553	0.18178	0.34307	0	0.38235	0.21433	0.6821	0.24895	0.077152	0.80327	0.42543	0.26916	0.67243	0.00014058	0.92605	-0.78388	0.2059
Imputed variant	rs2149158	9	16547755	A	G	41209	0.99316	0.98851	97.233	214.47	98.28	0.013	97.233	214.47	98.28	0.013	5.034	38.942	26.02	92.199	175.53	72.26	0.49872	0.35009	0.52932	0	4.0633	1.5528	10.633	6.5951	2.4194	17.978	2.0877	1.4298	3.0483	0.00014067	0.99143	0.73681	0.19354
Imputed variant	5-83710370	5	83710370	C	T	143069	0.96698	0.92649	263.61	131.53	14.817	0.037	263.61	131.53	14.817	0.037	31.951	34	4.038	231.66	97.532	10.779	0.19656	0.30059	0.17515	0	2.5276	1.4762	4.3277	2.7162	0.81654	9.0353	2.024	1.3407	3.0556	0.00014069	0.91164	0.9614	0.25254
Imputed variant	rs2016347	15	99503800	G	T	126655	0.97744	0.96492	98.73	214.23	97.014	0.027	98.73	214.23	97.014	0.027	29.65	30.662	9.685	69.08	183.57	87.329	0.49791	0.35739	0.52684	0	0.38916	0.21884	0.69206	0.25839	0.11714	0.56995	0.49948	0.34259	0.72822	0.00014073	0.95934	-0.74416	0.19548
Imputed variant	rs56113872	9	104744613	G	A	145269	0.98732	0.97899	172.85	184.21	52.921	0.018	172.85	184.21	52.921	0.018	13.82	43.194	12.979	159.03	141.02	39.942	0.35374	0.49399	0.32486	0	3.5248	1.846	6.73	3.7393	1.6252	8.6032	2.0289	1.404	2.9319	0.00014076	0.96014	0.75423	0.19812
Imputed variant	rs1544296	13	43498434	T	C	48083	0.99038	0.97311	274.5	122.72	12.728	0.048	274.5	122.72	12.728	0.048	34.241	30.885	4.863	240.26	91.837	7.865	0.18073	0.29012	0.1582	0.00011707	2.3598	1.3716	4.0598	4.3385	1.3252	14.204	2.1747	1.4301	3.3069	0.00014136	0.97431	0.93758	0.24636
Imputed variant	rs4942179	13	43498400	G	A	48082	0.99018	0.97251	274.52	122.71	12.724	0.044	274.52	122.71	12.724	0.044	34.248	30.879	4.86	240.27	91.836	7.864	0.18071	0.29005	0.1582	0.00010732	2.3589	1.3711	4.0584	4.3357	1.324	14.198	2.174	1.4296	3.3059	0.00014141	0.97345	0.93802	0.24648
Imputed variant	9-87239918	9	87239918	T	C	115425	0.99689	0.98416	334.73	66.338	8.917	0.012	334.73	66.338	8.917	0.012	45.174	22.842	1.982	289.56	43.496	6.935	0.10265	0.19148	0.084364	0	3.3661	1.8554	6.107	1.8319	0.36636	9.1602	2.5703	1.5584	4.2394	0.00014204	0.98329	1.1305	0.29713
Imputed variant	9-87239850	9	87239850	A	G	115424	0.99685	0.98391	334.73	66.342	8.914	0.016	334.73	66.342	8.914	0.016	45.175	22.839	1.982	289.55	43.503	6.932	0.10265	0.19146	0.084366	0	3.365	1.8548	6.1049	1.8326	0.36648	9.1644	2.57	1.5582	4.2389	0.00014208	0.983	1.1306	0.29718
Imputed variant	rs2163585	2	140208911	T	C	230576	0.99798	0.99628	117.39	208.58	84.032	0.002	117.39	208.58	84.032	0.002	13.001	29.961	27.037	104.39	178.62	56.995	0.45932	0.60026	0.43031	0	1.3468	0.67263	2.6966	3.8088	1.8244	7.9515	1.988	1.3723	2.8801	0.00014212	0.99851	0.72188	0.18975
Imputed variant	rs6833467	4	110199599	T	A	194315	0.9873	0.93783	335.11	72.583	2.289	0.013	335.11	72.583	2.289	0.013	68.233	1.734	0.033	266.88	70.849	2.256	0.094102	0.012857	0.11083	0	0.095728	0.020732	0.44201	0.057214	1.0868e-06	3012	0.10449	0.023556	0.46354	0.00014216	0.95014	-1.2784	0.33602
Imputed variant	9-87239792	9	87239792	A	G	115423	0.99681	0.98372	334.73	66.339	8.913	0.015	334.73	66.339	8.913	0.015	45.178	22.836	1.981	289.55	43.503	6.932	0.10264	0.19143	0.084366	0	3.3644	1.8544	6.1039	1.8316	0.36616	9.162	2.5695	1.5578	4.2381	0.00014232	0.98271	1.1307	0.29724
Imputed variant	rs13071716	3	79800474	A	G	142788	0.99948	0.99839	12.002	132.1	265.89	0	12.002	132.1	265.89	0	6.002	31	32.998	6	101.1	232.9	0.19037	0.30717	0.16633	0	0.30652	0.092235	1.0186	0.14164	0.043141	0.46501	0.45	0.29807	0.67938	0.00014236	0.99942	-0.92416	0.24294
Imputed variant	rs17664961	10	58537335	A	G	105675	0.99464	0.98358	309.41	91.55	9.041	0.003	309.41	91.55	9.041	0.003	40.814	26.154	3.032	268.59	65.396	6.009	0.1337	0.23013	0.11385	0	2.6319	1.5028	4.6095	3.3206	0.80309	13.73	2.3267	1.47	3.6828	0.00014258	0.97271	1.0444	0.27457
Imputed variant	rs11956969	5	83709885	T	A	143068	0.97093	0.93296	265.55	130.38	14.046	0.028	265.55	130.38	14.046	0.028	32.572	33.362	4.056	232.98	97.013	9.99	0.19327	0.29629	0.17206	0	2.4598	1.4367	4.2115	2.9041	0.86526	9.7468	2.026	1.3394	3.0646	0.00014261	0.91806	0.96662	0.25413
Imputed variant	rs7218066	17	6051660	T	C	9893	0.98934	0.94304	349.05	58.918	2.028	0.008	349.05	58.918	2.028	0.008	49.432	20.557	0.01	299.61	38.361	2.018	0.076799	0.14698	0.06235	0	3.2481	1.757	6.0045	0.030035	8.778e-11	10277000	2.5912	1.4776	4.5441	0.0001429	0.95151	1.4097	0.37068
Imputed variant	rs4073249	16	5565233	C	G	9141	0.98317	0.97221	102.57	214.2	93.164	0.061	102.57	214.2	93.164	0.061	29.073	32.808	8.113	73.501	181.39	85.051	0.48852	0.35027	0.51699	0.00014878	0.45726	0.2591	0.80698	0.24116	0.10427	0.55778	0.50368	0.34499	0.73537	0.00014314	0.98276	-0.73046	0.19209
Imputed variant	rs1393370	3	79790293	C	T	142768	0.99947	0.99837	265.89	132.11	12	0.001	265.89	132.11	12	0.001	33	31	6	232.89	101.11	6	0.19038	0.30714	0.16634	0	2.1637	1.2572	3.724	7.0572	2.1494	23.172	2.2217	1.4716	3.3542	0.00014316	0.99958	0.92376	0.24293
Imputed variant	rs13384348	2	140208503	G	A	230573	0.99821	0.99669	117.29	208.66	84.042	0.005	117.29	208.66	84.042	0.005	13.001	29.961	27.037	104.29	178.7	57.005	0.45945	0.60026	0.43046	0	1.3449	0.67168	2.6929	3.8046	1.8224	7.9429	1.9868	1.3714	2.8782	0.00014345	0.99857	0.72149	0.18976
Imputed variant	rs9808401	2	140210792	C	G	230583	0.99837	0.99702	117.28	208.69	84.019	0.006	117.28	208.69	84.019	0.006	13.001	29.964	27.035	104.28	178.73	56.984	0.45943	0.60024	0.43044	0	1.3448	0.67162	2.6926	3.8055	1.8228	7.945	1.9868	1.3714	2.8783	0.00014345	0.99866	0.7215	0.18976
Imputed variant	rs10164775	2	140210404	T	C	230581	0.99835	0.99697	117.29	208.69	84.023	0.004	117.29	208.69	84.023	0.004	13.001	29.964	27.035	104.28	178.72	56.988	0.45944	0.60024	0.43045	0	1.3448	0.67164	2.6926	3.8053	1.8227	7.9445	1.9868	1.3714	2.8783	0.00014349	0.99865	0.72149	0.18976
Imputed variant	rs4662882	2	129772710	C	G	215198	0.98093	0.94541	290.6	101.32	18.064	0.014	290.6	101.32	18.064	0.014	38.769	22.604	8.624	251.83	78.721	9.44	0.16763	0.28467	0.14354	0	1.8652	1.0473	3.3217	5.9341	2.22	15.862	2.3746	1.5523	3.6325	0.0001438	0.95414	0.91825	0.24155
Directly typed variant	rs9952011	18	63110093	G	A	105107	1	1	193	180	37	0	193	180	37	0	19	41	10	174	139	27	0.30976	0.43571	0.28382	0	2.7012	1.5006	4.8627	3.3918	1.4261	8.0671	1.9484	1.3413	2.8302	0.00014429	1	0.78838	0.20743
Imputed variant	5-63080940	5	63080940	C	T	111149	0.97221	0.91613	287.08	117.83	5.054	0.029	287.08	117.83	5.054	0.029	36.967	29.965	3.058	250.12	87.867	1.996	0.15604	0.25776	0.13509	0	2.3074	1.3451	3.958	10.366	1.6852	63.762	2.2233	1.4348	3.4451	0.00014469	0.90309	1.0683	0.28113
Imputed variant	rs35177352	2	34950616	A	C	62744	0.98329	0.97224	195.38	180.27	34.33	0.023	195.38	180.27	34.33	0.023	47.734	20.363	1.896	147.65	159.9	32.434	0.30359	0.17255	0.33056	0	0.39389	0.22388	0.693	0.18081	0.04033	0.81065	0.42232	0.26484	0.67343	0.00014509	0.98047	-0.7966	0.20967
Imputed variant	rs10121789	9	78896262	A	G	99551	0.98384	0.87904	359.3	50.583	0.098	0.021	359.3	50.583	0.098	0.021	52.946	17.006	0.041	306.35	33.577	0.057	0.061929	0.12207	0.049548	0	2.9305	1.5265	5.6261	4.1619	1.2754e-05	1358100	2.6672	1.4446	4.9246	0.00014534	0.82295	1.6864	0.44392
Imputed variant	rs17049022	2	129773905	A	C	215202	0.97973	0.94147	290.82	101.08	18.085	0.016	290.82	101.08	18.085	0.016	38.87	22.496	8.63	251.95	78.582	9.455	0.16738	0.28399	0.14338	0	1.8556	1.0413	3.3065	5.9163	2.2147	15.805	2.3697	1.5486	3.6261	0.00014579	0.94994	0.91951	0.2421
Imputed variant	rs10492770	16	13721383	A	C	33705	0.99821	0.9922	346.73	61.272	2.001	0	346.73	61.272	2.001	0	50.428	17.572	2	296.3	43.7	0.001	0.079602	0.15409	0.064268	0	2.3626	1.2596	4.4318	11751	1.397e-23	9.8851e+30	2.6521	1.5274	4.605	0.00014638	0.97658	1.3436	0.35385
Imputed variant	rs10832825	11	17668228	C	T	35710	0.99608	0.99006	239.75	151.15	19.09	0.006	239.75	151.15	19.09	0.006	29.12	31.835	9.044	210.63	119.32	10.046	0.2309	0.3566	0.20502	0	1.9299	1.1129	3.3465	6.5117	2.4478	17.323	2.1491	1.4511	3.183	0.00014639	0.99062	0.86216	0.22706
Imputed variant	rs7503371	17	34436241	T	G	47749	0.97003	0.87976	5.576	85.364	319.02	0.041	5.576	85.364	319.02	0.041	0.011	4.525	65.462	5.565	80.839	253.56	0.11771	0.032479	0.13526	0	28.318	2.0779e-07	3859400000	130.61	9.7966e-07	17414000000	4.6596	1.7842	12.169	0.00014656	0.89711	1.1564	0.30457
Directly typed variant	rs9546176	13	83157934	C	T	118422	1	1	316	87	7	0	316	87	7	0	42	25	3	274	62	4	0.12317	0.22143	0.10294	0	2.6306	1.4926	4.6361	4.8929	1.0576	22.637	2.4784	1.5499	3.963	0.00014683	1	1.0676	0.28121
Imputed variant	rs10121762	9	78896085	A	C	99550	0.98417	0.88147	359.3	50.589	0.094	0.017	359.3	50.589	0.094	0.017	52.934	17.02	0.04	306.37	33.569	0.054	0.061926	0.12215	0.049527	0	2.9345	1.5287	5.633	4.2872	1.0361e-05	1774000	2.6705	1.4465	4.9302	0.00014734	0.82704	1.6809	0.44287
Imputed variant	rs10167444	2	140314266	G	A	230741	0.98122	0.96761	172.82	182.15	55.01	0.023	172.82	182.15	55.01	0.023	19.552	31.75	18.695	153.27	150.4	36.315	0.35632	0.49388	0.328	0	1.6549	0.90216	3.0357	4.0355	1.9449	8.3736	1.9992	1.3837	2.8885	0.00014764	0.97551	0.73767	0.19438
Imputed variant	rs11980121	7	49843155	C	A	102251	0.9808	0.92701	331.3	76.374	2.32	0.009	331.3	76.374	2.32	0.009	45.662	23.349	0.988	285.63	53.025	1.332	0.0988	0.1809	0.081898	0	2.7545	1.5447	4.9118	4.6399	0.33744	63.8	2.4758	1.4863	4.1238	0.00014781	0.91388	1.2713	0.33501
Imputed variant	4-37950230	4	37950230	C	A	72594	0.97445	0.87982	343.38	64.279	2.332	0.006	343.38	64.279	2.332	0.006	49.356	19.87	0.773	294.03	44.409	1.559	0.084078	0.15297	0.069894	0	2.6655	1.4499	4.9002	2.9538	0.19013	45.889	2.4033	1.3914	4.1511	0.00014801	0.82278	1.4458	0.38104
Imputed variant	rs12888218	14	89200757	T	C	123486	0.99141	0.98861	100.25	196.12	113.63	0.003	100.25	196.12	113.63	0.003	8.449	30.172	31.378	91.803	165.95	82.248	0.48369	0.33622	0.51405	0	1.9755	0.8838	4.4159	4.1453	1.8332	9.3731	2.0884	1.426	3.0586	0.00014809	0.98271	0.71174	0.18758
Imputed variant	13-61765523	13	61765523	A	C	76988	0.99234	0.94401	366.12	40.056	3.821	0.004	366.12	40.056	3.821	0.004	55.284	12.787	1.928	310.83	27.269	1.893	0.058169	0.11888	0.04567	0	2.6365	1.2791	5.4344	5.7265	0.75528	43.418	2.8193	1.5079	5.2713	0.0001486	0.89284	1.5812	0.41682
Imputed variant	7-86755920	7	86755920	C	A	157557	0.99848	0.99111	343.17	64.814	2.015	0.002	343.17	64.814	2.015	0.002	47.053	22.943	0.004	296.12	41.871	2.011	0.083957	0.16394	0.06749	0	3.4484	1.9023	6.2508	0.012518	4.2127e-16	371950000000	2.7092	1.5812	4.642	0.00014898	0.99425	1.3003	0.34284
Imputed variant	rs11163125	1	81288689	C	T	70495	0.99225	0.98174	231.12	155.39	23.473	0.019	231.12	155.39	23.473	0.019	29.16	30.186	10.651	201.96	125.2	12.822	0.24676	0.36779	0.22185	0	1.6698	0.95797	2.9104	5.7532	2.3377	14.159	2.0405	1.384	3.0086	0.00015047	0.98055	0.84456	0.22282
Imputed variant	7-86756403	7	86756403	G	T	157559	0.99842	0.99096	343.12	64.863	2.017	0.002	343.12	64.863	2.017	0.002	47.05	22.946	0.004	296.07	41.917	2.013	0.084021	0.16396	0.067564	0	3.4447	1.9005	6.2436	0.012504	4.2082e-16	371540000000	2.7065	1.5798	4.6369	0.00015073	0.99448	1.2988	0.34271
Directly typed variant	rs11646195	16	5560587	T	C	9124	1	1	104	218	88	0	104	218	88	0	30	32	8	74	186	80	0.48049	0.34286	0.50882	0	0.42437	0.24089	0.74762	0.24667	0.10632	0.57225	0.50364	0.34443	0.73647	0.00015142	1	-0.73034	0.19277
Imputed variant	7-86756628	7	86756628	G	A	157560	0.99839	0.99085	343.1	64.885	2.017	0.002	343.1	64.885	2.017	0.002	47.048	22.947	0.004	296.05	41.938	2.013	0.084048	0.16397	0.067594	0	3.443	1.8996	6.2403	0.012504	4.2081e-16	371530000000	2.7054	1.5792	4.6347	0.00015142	0.99457	1.2983	0.34266
Imputed variant	rs58381514	9	78895396	A	G	99546	0.98539	0.89089	359.3	50.602	0.083	0.015	359.3	50.602	0.083	0.015	52.876	17.084	0.035	306.42	33.518	0.048	0.061914	0.12254	0.049434	0	2.9538	1.5394	5.6675	4.2256	4.3799e-06	4076700	2.6853	1.4551	4.9557	0.00015147	0.84155	1.664	0.4392
Directly typed variant	rs1594534	2	140211697	G	A	230587	1	1	117	208	84	0	117	208	84	0	13	30	27	104	178	57	0.45966	0.6	0.43068	0	1.3483	0.67337	2.6998	3.7895	1.8147	7.9131	1.9829	1.3686	2.8728	0.00015152	1	0.71831	0.1896
Imputed variant	7-86756679	7	86756679	A	G	157561	0.99839	0.99083	343.09	64.888	2.017	0.003	343.09	64.888	2.017	0.003	47.048	22.947	0.004	296.04	41.941	2.013	0.084052	0.16397	0.067599	0	3.4427	1.8995	6.2397	0.012503	4.208e-16	371520000000	2.7052	1.5791	4.6344	0.00015153	0.99458	1.2982	0.34266
Imputed variant	rs13008407	2	34948277	T	C	62734	0.99048	0.98375	190.2	184.61	35.171	0.016	190.2	184.61	35.171	0.016	46.676	21.172	2.151	143.53	163.44	33.02	0.31093	0.18196	0.33749	0	0.39832	0.22744	0.6976	0.20031	0.048503	0.82723	0.43666	0.27625	0.6902	0.00015163	0.9759	-0.7956	0.21001
Imputed variant	rs7146508	14	89162978	A	G	123438	0.99915	0.99844	98.935	194.15	116.91	0.007	98.935	194.15	116.91	0.007	8	29.989	32.009	90.935	164.16	84.902	0.47808	0.3285	0.50887	0	2.0765	0.91371	4.7192	4.2854	1.87	9.8208	2.118	1.4435	3.1077	0.00015192	0.99943	0.70166	0.18524
Imputed variant	rs2401747	14	89159012	A	T	123432	0.99918	0.99849	98.929	194.15	116.91	0.005	98.929	194.15	116.91	0.005	8	29.989	32.009	90.929	164.16	84.906	0.47807	0.3285	0.50886	0	2.0764	0.91363	4.7188	4.285	1.8698	9.8197	2.1178	1.4434	3.1075	0.00015209	0.99944	0.70161	0.18524
Imputed variant	rs12886450	14	89151022	G	T	123424	0.99917	0.99846	98.929	194.15	116.91	0.006	98.929	194.15	116.91	0.006	8	29.991	32.007	90.929	164.16	84.906	0.47807	0.32852	0.50886	0	2.0765	0.9137	4.7191	4.2847	1.8697	9.8192	2.1177	1.4433	3.1073	0.00015221	0.9994	0.70159	0.18524
Imputed variant	rs12886799	14	89151196	G	A	123425	0.99917	0.99846	98.929	194.15	116.91	0.006	98.929	194.15	116.91	0.006	8	29.991	32.007	90.929	164.16	84.906	0.47807	0.32852	0.50886	0	2.0765	0.9137	4.7191	4.2847	1.8697	9.8192	2.1177	1.4433	3.1073	0.00015221	0.9994	0.70159	0.18524
Imputed variant	rs11024357	11	17667439	G	C	35708	0.99672	0.99103	239.75	151.27	18.962	0.02	239.75	151.27	18.962	0.02	29.156	31.871	8.971	210.6	119.39	9.991	0.23073	0.35582	0.20498	0	1.9281	1.1122	3.3425	6.4857	2.4312	17.301	2.1424	1.4463	3.1735	0.00015241	0.98679	0.86252	0.22775
Imputed variant	17-6047165	17	6047165	T	C	9871	0.9947	0.97121	348.66	59.34	2	0.002	348.66	59.34	2	0.002	49.229	20.771	0	299.43	38.569	2	0.077244	0.14836	0.062602	0	3.2756	1.775	6.0449	-1	-1	-1	2.6086	1.4903	4.5662	0.00015253	0.98026	1.3805	0.36454
Imputed variant	rs58204904	9	78895372	G	A	99545	0.98543	0.89129	359.3	50.601	0.083	0.021	359.3	50.601	0.083	0.021	52.877	17.083	0.035	306.42	33.518	0.048	0.061914	0.12253	0.049435	0	2.9535	1.5393	5.667	4.2255	4.3798e-06	4076600	2.6851	1.4549	4.9554	0.00015279	0.84238	1.6622	0.43899
Directly typed variant	rs7322914	13	107140910	C	T	164971	1	1	171	195	44	0	171	195	44	0	18	37	15	153	158	29	0.34512	0.47857	0.31765	0	1.9905	1.0864	3.6471	4.3966	1.9916	9.7058	1.9716	1.3635	2.851	0.00015379	1	0.76652	0.20252
Imputed variant	rs11611584	12	52906035	C	A	91328	0.9836	0.91308	345.84	60.848	3.306	0.009	345.84	60.848	3.306	0.009	49.537	18.496	1.965	296.3	42.352	1.341	0.08227	0.16019	0.066228	0	2.6122	1.4001	4.8736	8.7647	0.95582	80.37	2.6894	1.5619	4.631	0.00015383	0.90041	1.3376	0.35342
Imputed variant	rs13330014	16	5561166	G	T	9130	0.97894	0.96889	116.39	207.59	85.986	0.031	116.39	207.59	85.986	0.031	32.698	29.346	7.948	83.695	178.24	78.038	0.46292	0.32319	0.49168	0	0.42142	0.24024	0.73924	0.26069	0.11319	0.60039	0.49369	0.336	0.72538	0.00015398	0.98159	-0.72214	0.19081
Directly typed variant	rs502154	18	34270316	A	G	52231	1	1	36	186	187	0	36	186	187	0	4	18	48	32	168	139	0.3154	0.18571	0.34218	0	0.85714	0.27208	2.7002	2.7626	0.92882	8.2168	2.2808	1.4477	3.5933	0.00015418	1	0.78331	0.20699
Imputed variant	rs12338546	9	78895112	G	A	99544	0.98591	0.89499	359.3	50.607	0.078	0.015	359.3	50.607	0.078	0.015	52.854	17.109	0.033	306.45	33.498	0.045	0.061908	0.12269	0.049396	0	2.9613	1.5436	5.6809	4.2518	2.8717e-06	6295300	2.6912	1.4585	4.9659	0.00015424	0.84822	1.6557	0.43755
Imputed variant	rs2149156	9	16546782	A	T	41207	0.99735	0.99579	96.275	215.21	98.495	0.024	96.275	215.21	98.495	0.024	5.007	38.915	26.073	91.268	176.29	72.422	0.49729	0.34952	0.52772	0	4.0237	1.5341	10.554	6.5624	2.4025	17.925	2.0795	1.424	3.0367	0.0001545	0.99631	0.73178	0.1934
Imputed variant	rs9874651	3	67013258	C	T	121921	0.99779	0.9955	223.07	152.93	33.997	0.006	223.07	152.93	33.997	0.006	24.012	35.998	9.987	199.06	116.93	24.01	0.26942	0.39982	0.24258	0	2.5521	1.451	4.4889	3.4482	1.4726	8.0744	2.08	1.4211	3.0444	0.00015516	0.9977	0.78194	0.20672
Imputed variant	rs12121616	1	164503450	G	A	160228	0.99414	0.98772	209.34	171.45	29.202	0.008	209.34	171.45	29.202	0.008	49.062	19.972	0.965	160.28	151.48	28.237	0.28032	0.15645	0.30582	0	0.43071	0.24463	0.75832	0.11164	0.014314	0.87077	0.42097	0.25937	0.68324	0.00015526	0.99346	-0.80378	0.2125
Imputed variant	rs7328882	13	107141433	G	A	164973	0.98923	0.97831	169.7	196.59	43.669	0.044	169.7	196.59	43.669	0.044	17.953	37.144	14.9	151.75	159.44	28.769	0.34629	0.47819	0.31913	0.00010732	1.9691	1.0746	3.6083	4.3777	1.9786	9.6858	1.9552	1.3522	2.8271	0.00015579	0.97789	0.77567	0.20511
Imputed variant	rs3923526	3	79784128	A	T	142756	0.99824	0.99501	265.4	132.59	12	0.006	265.4	132.59	12	0.006	32.999	31.006	5.993	232.4	101.59	6.007	0.19097	0.30709	0.16706	0	2.1495	1.2491	3.699	7.0263	2.1399	23.07	2.2097	1.4638	3.3355	0.00015609	0.99843	0.91864	0.24295
Imputed variant	rs56167001	17	6064432	G	A	9946	0.98648	0.91523	351.16	56.67	2.158	0.012	351.16	56.67	2.158	0.012	50.43	19.446	0.12	300.73	37.224	2.038	0.074375	0.14062	0.060737	0	3.1153	1.6687	5.8158	0.35113	0.0010318	119.49	2.5305	1.4295	4.4793	0.0001563	0.85826	1.4868	0.39324
Directly typed variant	rs6083074	20	23268942	G	A	45328	1	1	75	188	147	0	75	188	147	0	4	29	37	71	159	110	0.4122	0.26429	0.44265	0	3.2374	1.097	9.5541	5.9705	2.0399	17.474	2.2109	1.4746	3.3148	0.00015634	1	0.69932	0.18497
Imputed variant	4-37943076	4	37943076	C	T	72579	0.9896	0.95343	333.75	72.127	4.113	0.006	333.75	72.127	4.113	0.006	46.078	22.9	1.022	287.68	49.227	3.091	0.097993	0.17817	0.081485	0	2.9043	1.6176	5.2145	2.0642	0.21584	19.742	2.4438	1.4635	4.0807	0.00015652	0.95185	1.2383	0.32755
Imputed variant	rs643742	18	63100139	C	T	105075	0.99817	0.99605	37.115	180.65	192.22	0.015	37.115	180.65	192.22	0.015	10.003	40.947	19.048	27.112	139.7	173.18	0.31084	0.43539	0.28519	0	0.79444	0.3554	1.7758	0.29812	0.12542	0.7086	0.51739	0.35621	0.7515	0.00015656	0.99713	-0.78685	0.20814
Directly typed variant	rs6057017	20	9896614	T	C	20004	1	1	149	193	67	0	149	193	67	0	37	28	4	112	165	63	0.39976	0.26087	0.42794	0	0.51368	0.29742	0.88718	0.19219	0.065477	0.56414	0.4718	0.31336	0.71036	0.00015714	1	-0.71635	0.18954
Directly typed variant	rs9563895	13	61768827	C	A	76991	1	1	364	41	5	0	364	41	5	0	55	12	3	309	29	2	0.062195	0.12857	0.048529	0	2.3248	1.1188	4.8306	8.4273	1.3763	51.601	2.8927	1.578	5.3027	0.0001573	1	1.4296	0.37827
Imputed variant	rs4112791	9	16596140	T	C	41296	0.96278	0.94374	99.067	205.56	105.3	0.069	99.067	205.56	105.3	0.069	5.744	38.079	26.16	93.323	167.48	79.142	0.4924	0.35414	0.52086	0.00016829	3.6939	1.4823	9.2056	5.3704	2.0738	13.907	1.9826	1.3589	2.8923	0.00015769	0.92535	0.74162	0.19627
Imputed variant	rs11696540	20	23265987	A	T	45316	0.99304	0.98756	73.053	189.26	147.68	0.013	73.053	189.26	147.68	0.013	3.953	28.855	37.19	69.1	160.4	110.49	0.40899	0.26259	0.43913	0	3.1446	1.059	9.3374	5.8839	1.999	17.319	2.1988	1.4654	3.2991	0.00015812	0.98857	0.70692	0.18712
Imputed variant	rs1715790	1	245779321	C	T	299172	0.99111	0.95981	337.5	65.643	6.842	0.012	337.5	65.643	6.842	0.012	47.964	18.235	3.798	289.54	47.408	3.044	0.096743	0.18452	0.078673	0	2.3219	1.2484	4.3186	7.5319	1.6172	35.079	2.6498	1.5908	4.4135	0.00015943	0.97078	1.1618	0.30769
Imputed variant	rs34465753	1	246194044	C	G	300211	0.99109	0.97847	265.56	121.59	22.834	0.015	265.56	121.59	22.834	0.015	37.296	20.964	11.737	228.26	100.63	11.097	0.20399	0.31743	0.18063	0	1.275	0.7109	2.2867	6.4732	2.6564	15.774	2.1095	1.4056	3.1659	0.00015954	0.97176	0.85701	0.22698
Imputed variant	rs9963652	18	63109646	T	G	105105	0.9991	0.99857	193	179.37	37.638	0	193	179.37	37.638	0	19	41	10	174	138.37	27.638	0.31054	0.43571	0.28477	0	2.7135	1.5072	4.8853	3.3134	1.3958	7.8658	1.9393	1.3352	2.8169	0.00015987	0.99983	0.78125	0.20694
Imputed variant	4-74151217	4	74151217	G	A	133952	0.96338	0.86712	307.11	97.808	5.054	0.028	307.11	97.808	5.054	0.028	42.13	25.321	2.542	264.98	72.487	2.512	0.13161	0.2172	0.11399	0	2.1971	1.2586	3.8353	6.3647	1.08	37.507	2.1566	1.353	3.4374	0.00016034	0.83248	1.1709	0.31021
Imputed variant	rs13002759	2	34948049	T	C	62733	0.99019	0.98427	184.87	189.72	35.395	0.006	184.87	189.72	35.395	0.006	45.624	22.199	2.174	139.25	167.52	33.221	0.3177	0.18963	0.34407	0	0.40444	0.23223	0.70436	0.19973	0.048653	0.81996	0.4461	0.2841	0.70048	0.00016079	0.9694	-0.79716	0.21123
Imputed variant	rs17161323	7	86759238	T	C	157565	0.99805	0.99075	342.82	65.155	2.021	0.003	342.82	65.155	2.021	0.003	47.035	22.961	0.004	295.79	42.194	2.017	0.084387	0.16406	0.067983	0	3.4221	1.8891	6.1992	0.012471	4.1974e-16	370540000000	2.6907	1.5714	4.6072	0.00016079	0.99568	1.2908	0.34205
Imputed variant	9-87242036	9	87242036	C	T	115432	0.99389	0.9705	334.11	66.739	9.14	0.01	334.11	66.739	9.14	0.01	45.123	22.889	1.984	288.99	43.85	7.156	0.10368	0.19185	0.085534	0	3.343	1.8441	6.0602	1.7756	0.3572	8.8265	2.538	1.5406	4.1812	0.00016088	0.97592	1.119	0.29652
Imputed variant	rs2880708	2	233373726	A	C	376929	0.9511	0.92739	102.69	205.45	101.79	0.063	102.69	205.45	101.79	0.063	11.608	27.744	30.638	91.086	177.71	71.151	0.4989	0.63595	0.47068	0.00015366	1.225	0.59024	2.5426	3.3789	1.6068	7.1054	1.9645	1.3491	2.8606	0.00016113	0.89707	0.74233	0.19674
Imputed variant	rs869108	11	17672112	G	A	35723	0.96226	0.90732	19.97	151.36	238.64	0.034	19.97	151.36	238.64	0.034	8.896	31.67	29.427	11.074	119.69	209.21	0.23331	0.35334	0.2086	0	0.32938	0.12543	0.86496	0.1751	0.066833	0.45874	0.48241	0.32569	0.71455	0.00016127	0.91399	-0.88551	0.2347
Directly typed variant	rs10756761	9	16546099	T	G	41205	1	1	96	216	98	0	96	216	98	0	5	39	26	91	177	72	0.49756	0.35	0.52794	0	4.0102	1.5282	10.523	6.5722	2.4038	17.969	2.077	1.4225	3.0327	0.00016136	1	0.7299	0.19346
Imputed variant	rs10924271	1	245806310	A	C	299243	0.98813	0.9615	302.45	92.079	15.446	0.027	302.45	92.079	15.446	0.027	41.493	21.843	6.659	260.95	70.236	8.787	0.14997	0.25117	0.12914	0	1.9559	1.0937	3.4977	4.7661	1.6529	13.742	2.2619	1.4525	3.5221	0.0001615	0.94396	0.97142	0.25749
Imputed variant	rs11583053	1	164508955	C	T	160246	0.99894	0.99792	209.09	170.89	30.018	0	209.09	170.89	30.018	0	49	20	1	160.09	150.89	29.018	0.28161	0.15714	0.30724	0	0.43307	0.24598	0.76244	0.11259	0.014951	0.84792	0.42038	0.25923	0.68171	0.00016153	0.99931	-0.7952	0.21078
Imputed variant	20-51908566	20	51908566	G	A	85046	0.96981	0.87677	329.63	75.752	4.593	0.024	329.63	75.752	4.593	0.024	45.573	23.282	1.136	284.06	52.47	3.457	0.10359	0.18255	0.087333	0	2.7657	1.549	4.9381	2.0482	0.24036	17.454	2.3338	1.4088	3.8661	0.00016249	0.87048	1.2515	0.33187
Directly typed variant	rs11024358	11	17667561	G	T	35709	1	1	239	152	19	0	239	152	19	0	29	32	9	210	120	10	0.23171	0.35714	0.20588	0	1.931	1.1138	3.348	6.5172	2.4443	17.377	2.1429	1.4472	3.1729	0.00016271	1	0.85282	0.22616
Imputed variant	rs9302512	16	14088552	G	A	34645	0.97025	0.92605	14.169	131.25	264.55	0.036	14.169	131.25	264.55	0.036	3.355	35.062	31.571	10.814	96.187	232.97	0.19464	0.29842	0.17327	0	1.1749	0.32523	4.2446	0.43679	0.12144	1.571	0.49272	0.32603	0.74463	0.00016311	0.92685	-0.94415	0.25042
Imputed variant	rs6820019	4	110211727	A	G	194331	0.95538	0.84028	318.63	87.102	4.23	0.033	318.63	87.102	4.23	0.033	65.406	4.58	0.013	253.23	82.522	4.217	0.11655	0.0329	0.13377	0	0.21488	0.080694	0.57219	0.011935	3.9695e-10	358870	0.22029	0.084809	0.57221	0.00016398	0.86593	-1.1977	0.31777
Imputed variant	rs6452548	5	83079974	T	C	142183	0.97888	0.96196	44.78	172.87	192.31	0.044	44.78	172.87	192.31	0.044	13.235	36.582	20.177	31.545	136.28	172.13	0.32007	0.45041	0.29323	0.00010732	0.63978	0.30573	1.3388	0.27938	0.12674	0.61585	0.50624	0.3491	0.73412	0.00016474	0.94784	-0.77058	0.20452
Imputed variant	rs1313044	2	216235388	A	G	346846	0.89659	0.84072	97.128	191.8	120.99	0.073	97.128	191.8	120.99	0.073	23.473	37.441	9.075	73.655	154.36	111.92	0.47089	0.60286	0.44372	0.00017805	0.76109	0.42362	1.3674	0.25443	0.11199	0.57806	0.52546	0.36265	0.76136	0.00016487	0.83522	-0.74776	0.19848
Directly typed variant	rs8025352	15	89189934	T	C	106403	1	1	106	197	107	0	106	197	107	0	10	29	31	96	168	76	0.49878	0.35	0.52941	0	1.6571	0.77402	3.5479	3.9158	1.8063	8.4887	2.0893	1.4309	3.0507	0.00016586	1	0.6825	0.18123
Imputed variant	rs5018568	4	186617593	C	T	330400	0.99307	0.98481	214.33	159.95	35.712	0.008	214.33	159.95	35.712	0.008	25.956	30.05	13.993	188.38	129.9	21.719	0.28217	0.41455	0.25491	0	1.6789	0.94871	2.9712	4.6758	2.1279	10.275	2.0697	1.4184	3.0201	0.00016596	0.97833	0.77192	0.20498
Imputed variant	rs11989527	8	80532342	A	T	152037	0.97654	0.84428	364.83	43.332	1.832	0.01	364.83	43.332	1.832	0.01	55.047	13.657	1.295	309.78	29.675	0.537	0.057314	0.11605	0.04522	0	2.5899	1.2834	5.2264	13.571	0.55644	330.99	2.772	1.4747	5.2107	0.00016607	0.75023	1.7303	0.45949
Imputed variant	rs28421865	18	63109420	G	A	105104	0.99967	0.99929	192.99	179.14	37.871	0	192.99	179.14	37.871	0	19	41	10	173.99	138.14	27.871	0.31083	0.43571	0.28511	0	2.7181	1.5097	4.8937	3.2857	1.385	7.7947	1.9361	1.333	2.8121	0.00016608	0.99991	0.77855	0.20675
Imputed variant	rs4796904	18	10721277	A	T	21226	0.96191	0.91653	229.95	153.82	26.184	0.044	229.95	153.82	26.184	0.044	27.937	33.131	8.928	202.02	120.69	17.256	0.25147	0.36421	0.22826	0.00010732	1.9851	1.1434	3.4463	3.7413	1.5216	9.1992	1.9368	1.3139	2.855	0.00016649	0.89795	0.86242	0.22905
Imputed variant	rs10832826	11	17668343	C	T	35711	0.99122	0.9782	238.17	152.32	19.493	0.017	238.17	152.32	19.493	0.017	29.069	31.762	9.165	209.1	120.56	10.328	0.23331	0.35782	0.20767	0	1.8951	1.0926	3.2873	6.3833	2.4189	16.845	2.1258	1.4363	3.1465	0.00016704	0.98217	0.85589	0.22737
Imputed variant	18-53810670	18	53810670	T	C	87515	0.98878	0.96942	267.3	127.57	15.105	0.027	267.3	127.57	15.105	0.027	33.585	30.477	5.928	233.72	97.09	9.177	0.19242	0.30242	0.16978	0	2.1844	1.2673	3.7653	4.4952	1.5049	13.428	2.12	1.4034	3.2025	0.00016713	0.96736	0.90879	0.24143
Imputed variant	rs10202414	2	11196560	C	T	22284	0.99822	0.98239	369.26	39.763	0.967	0.005	369.26	39.763	0.967	0.005	54.061	15.937	0	315.2	23.826	0.967	0.050851	0.11384	0.037883	0	3.9	1.9429	7.8285	-1	-1	-1	3.2626	1.6973	6.2714	0.00016738	0.96411	1.621	0.43069
Imputed variant	rs11589528	1	164494038	T	A	160197	0.98725	0.97539	209.52	171.92	28.547	0.012	209.52	171.92	28.547	0.012	49.04	19.93	1.027	160.48	151.99	27.52	0.27929	0.15704	0.30446	0	0.42913	0.24367	0.75575	0.12213	0.016601	0.89844	0.42558	0.26237	0.69033	0.00016739	0.98574	-0.80581	0.2141
Imputed variant	rs4935364	10	54614535	A	G	96085	0.97944	0.95606	233.11	153.25	23.601	0.04	233.11	153.25	23.601	0.04	28.168	32.171	9.655	204.94	121.07	13.946	0.24447	0.36775	0.21909	0	1.9333	1.1116	3.3623	5.0371	2.0272	12.516	2.0732	1.4056	3.058	0.0001676	0.95111	0.85157	0.22627
Imputed variant	rs10889796	1	69457476	G	A	51370	0.95993	0.92966	51.445	187.31	171.21	0.038	51.445	187.31	171.21	0.038	13.72	41.588	14.686	37.725	145.72	156.52	0.35393	0.4931	0.32528	0	0.78474	0.38677	1.5922	0.25799	0.11394	0.58418	0.49559	0.34296	0.71616	0.00016789	0.95031	-0.75151	0.19971
Imputed variant	rs9727784	1	69456948	G	A	51369	0.9597	0.9292	51.45	187.29	171.22	0.037	51.45	187.29	171.22	0.037	13.718	41.579	14.697	37.732	145.71	156.52	0.35392	0.49301	0.32529	0	0.78486	0.38683	1.5925	0.25827	0.11407	0.58474	0.4958	0.3431	0.71645	0.00016882	0.94982	-0.7514	0.19975
Imputed variant	rs2818836	10	58670516	T	C	106020	0.99679	0.99345	241.68	140.31	28.01	0.004	241.68	140.31	28.01	0.004	28.549	32.227	9.221	213.13	108.08	18.789	0.23943	0.36194	0.21421	0	2.226	1.2787	3.8751	3.6638	1.5203	8.8292	2.0809	1.4084	3.0746	0.00016889	0.98387	0.81014	0.21538
Imputed variant	rs13143184	4	44529079	A	T	85262	0.99208	0.9854	133.06	200.87	76.052	0.018	133.06	200.87	76.052	0.018	35.011	29.282	5.701	98.05	171.59	70.351	0.43047	0.29062	0.45926	0	0.47792	0.27574	0.82835	0.22695	0.088947	0.57905	0.48237	0.32503	0.71587	0.00016918	0.98187	-0.72185	0.19193
Directly typed variant	rs6794945	3	133518463	C	T	230742	1	1	188	186	36	0	188	186	36	0	21	36	13	167	150	23	0.31463	0.44286	0.28824	0	1.9086	1.0669	3.4142	4.4948	1.9844	10.181	1.9628	1.3524	2.8488	0.00016941	1	0.78007	0.20742
Imputed variant	rs12140253	1	164495047	T	C	160201	0.98924	0.97948	209.79	171.75	28.442	0.016	209.79	171.75	28.442	0.016	49.085	19.905	1.008	160.71	151.84	27.434	0.27883	0.15658	0.304	0	0.4292	0.24367	0.75598	0.1203	0.016066	0.90078	0.42505	0.2619	0.68983	0.00017021	0.98913	-0.80401	0.21386
Imputed variant	rs1486393	3	21935222	C	T	44712	0.99719	0.99128	297.01	102.98	10.01	0.004	297.01	102.98	10.01	0.004	38.863	27.155	3.979	258.14	75.825	6.031	0.15	0.25082	0.12925	0	2.3788	1.3683	4.1357	4.3824	1.1824	16.242	2.2555	1.4483	3.5126	0.00017028	0.98515	0.98396	0.26173
Directly typed variant	rs10874175	1	81282234	T	C	70487	1	1	229	157	24	0	229	157	24	0	29	30	11	200	127	13	0.25	0.37143	0.225	0	1.6291	0.93358	2.8428	5.8355	2.3906	14.245	2.0354	1.3819	2.9978	0.00017041	1	0.82676	0.21992
Imputed variant	rs12986867	2	34961478	C	T	62792	0.99167	0.98442	192.43	182.72	34.833	0.013	192.43	182.72	34.833	0.013	46.895	21.169	1.936	145.54	161.55	32.897	0.3078	0.17886	0.33435	0	0.40666	0.23229	0.7119	0.18264	0.04131	0.80747	0.43367	0.27358	0.68742	0.00017081	0.98871	-0.78453	0.20872
Imputed variant	rs10121296	9	78893476	C	T	99542	0.98873	0.91713	359.29	50.647	0.048	0.018	359.29	50.647	0.048	0.018	52.729	17.24	0.024	306.56	33.407	0.024	0.061884	0.1235	0.0492	0	3.0003	1.5654	5.7503	5.8138	9.8381e-08	343570000	2.7229	1.4768	5.0203	0.00017109	0.88467	1.6115	0.4288
Imputed variant	rs11702931	22	28016683	C	T	16151	0.97468	0.91086	306.9	95.538	7.552	0.011	306.9	95.538	7.552	0.011	40.907	25.995	3.093	265.99	69.543	4.459	0.13493	0.22988	0.11539	0	2.4306	1.3911	4.2467	4.5104	1.0193	19.958	2.2885	1.4466	3.6202	0.00017118	0.90148	1.0853	0.28879
Imputed variant	rs2256226	1	154779842	C	T	144548	0.99933	0.99656	332.13	75.739	2.13	0.003	332.13	75.739	2.13	0.003	47.133	20.866	2	285	54.873	0.13	0.09756	0.17762	0.081078	0	2.2993	1.2735	4.1514	93.025	0.33772	25624	2.4478	1.4648	4.0907	0.00017168	0.99036	1.2292	0.32714
Imputed variant	rs11791624	9	104774334	A	G	145365	0.95703	0.91777	177.23	182.4	50.323	0.048	177.23	182.4	50.323	0.048	15.617	41.88	12.491	161.62	140.52	37.832	0.34521	0.47767	0.31795	0.00011707	3.0844	1.6533	5.7541	3.4168	1.499	7.7884	1.9618	1.3566	2.8368	0.00017176	0.90162	0.77291	0.20571
Imputed variant	rs3000612	10	58670856	T	C	106023	0.99748	0.99514	241.4	140.55	28.05	0.005	241.4	140.55	28.05	0.005	28.489	32.287	9.222	212.91	108.26	18.828	0.23981	0.36237	0.21458	0	2.2289	1.2803	3.8803	3.6605	1.5191	8.8206	2.0802	1.4081	3.0731	0.00017228	0.98586	0.80803	0.2151
Imputed variant	rs9555251	13	107140587	C	T	164970	0.97934	0.96266	175.84	193.2	40.913	0.046	175.84	193.2	40.913	0.046	19.213	36.699	14.073	156.63	156.5	26.84	0.33544	0.46328	0.30912	0.0001122	1.9116	1.0546	3.4648	4.2743	1.9199	9.5162	1.9291	1.3326	2.7926	0.00017237	0.94469	0.7902	0.21036
Imputed variant	rs10800033	1	164498469	G	A	160212	0.98991	0.97916	210.04	171.35	28.6	0.013	210.04	171.35	28.6	0.013	49.093	19.922	0.983	160.94	151.43	27.617	0.27873	0.15635	0.30393	0	0.4313	0.24489	0.75958	0.11669	0.015219	0.8947	0.42444	0.26146	0.68902	0.00017257	0.98989	-0.802	0.21352
Directly typed variant	rs500559	18	34270194	A	G	52230	1	1	36	186	188	0	36	186	188	0	4	18	48	32	168	140	0.31463	0.18571	0.34118	0	0.85714	0.27208	2.7002	2.7429	0.92227	8.1573	2.2706	1.4413	3.5771	0.00017288	1	0.7771	0.20691
Imputed variant	rs2209867	9	16402878	A	G	40960	0.98344	0.96465	209.45	171.5	29.023	0.028	209.45	171.5	29.023	0.028	21.464	40.514	8.016	187.98	130.99	21.007	0.27996	0.40393	0.25443	0	2.7088	1.5337	4.7843	3.342	1.321	8.4549	1.9858	1.3592	2.9014	0.00017311	0.95792	0.81122	0.21602
Imputed variant	rs2918057	10	58670907	A	C	106024	0.99741	0.99495	241.38	140.55	28.071	0.003	241.38	140.55	28.071	0.003	28.49	32.285	9.223	212.89	108.26	18.848	0.23987	0.36237	0.21464	0	2.2284	1.28	3.8794	3.6565	1.5177	8.8097	2.0794	1.4076	3.0719	0.00017352	0.98577	0.80757	0.21508
Imputed variant	rs1927629	9	16403394	A	G	40961	0.98577	0.9687	209.14	171.22	29.602	0.035	209.14	171.22	29.602	0.035	21.229	40.746	8.014	187.91	130.48	21.588	0.28103	0.40559	0.25539	0	2.7642	1.5629	4.8889	3.2859	1.3008	8.3005	1.9894	1.362	2.9058	0.00017396	0.96373	0.80634	0.21479
Imputed variant	rs34547567	5	105050944	A	G	175816	0.98802	0.97358	231.15	155.83	23.003	0.019	231.15	155.83	23.003	0.019	30.804	27.888	11.306	200.35	127.94	11.697	0.24615	0.36072	0.22256	0	1.4177	0.81121	2.4776	6.2865	2.5529	15.48	1.9711	1.3353	2.9096	0.00017455	0.9604	0.84775	0.22587
Imputed variant	rs557814	18	63091085	T	A	105051	0.99212	0.98485	37.316	180.73	191.94	0.013	37.316	180.73	191.94	0.013	10.002	40.785	19.212	27.314	139.94	172.73	0.31142	0.43421	0.28614	0	0.79588	0.35619	1.7783	0.30374	0.12799	0.72084	0.5223	0.35958	0.75866	0.00017474	0.9888	-0.78408	0.20892
Imputed variant	rs4947288	6	30696762	A	G	65151	0.9696	0.93289	235.87	151.85	22.262	0.014	235.87	151.85	22.262	0.014	54.406	14.623	0.969	181.47	137.23	21.293	0.23949	0.1183	0.26444	0	0.35543	0.1915	0.65969	0.15179	0.019379	1.1889	0.3732	0.21737	0.64073	0.00017479	0.95555	-0.85126	0.22683
Imputed variant	rs10409539	19	53987645	C	A	85210	0.99298	0.96796	345.02	59.924	5.058	0.001	345.02	59.924	5.058	0.001	49.511	18.472	2.017	295.51	41.452	3.041	0.085415	0.16076	0.069903	0	2.6597	1.4229	4.9714	3.9587	0.65103	24.072	2.5487	1.4871	4.3682	0.00017483	0.95604	1.2699	0.33837
Imputed variant	rs12151892	20	23267804	G	C	45324	0.9905	0.98394	71.806	189.48	148.7	0.01	71.806	189.48	148.7	0.01	3.933	28.718	37.347	67.873	160.76	111.36	0.40622	0.26132	0.43605	0	3.0828	1.0351	9.1814	5.7877	1.9616	17.077	2.1856	1.4558	3.2814	0.00017491	0.98759	0.70475	0.18779
Imputed variant	rs6498489	16	14087829	C	A	34644	0.97029	0.92778	14.29	131.07	264.61	0.032	14.29	131.07	264.61	0.032	3.322	35.106	31.561	10.968	95.966	233.04	0.19471	0.29826	0.1734	0	1.2078	0.3335	4.3741	0.44714	0.12401	1.6123	0.49354	0.32657	0.74588	0.00017517	0.93051	-0.93685	0.24967
Directly typed variant	rs1033807	20	17111967	G	A	34785	1	1	266	129	15	0	266	129	15	0	58	12	0	208	117	15	0.1939	0.085714	0.21618	0	0.36782	0.18981	0.71276	-1	-1	-1	0.33992	0.18299	0.63143	0.0001752	1	-0.89624	0.23885
Imputed variant	rs564534	18	63098105	G	A	105071	0.99561	0.99197	37.401	181	191.59	0.009	37.401	181	191.59	0.009	10.004	40.931	19.064	27.397	140.07	172.53	0.31196	0.43528	0.28657	0	0.80028	0.35836	1.7872	0.30261	0.12743	0.71861	0.52111	0.35881	0.75684	0.00017549	0.99589	-0.78087	0.20813
Imputed variant	rs2298745	18	10712694	A	G	21206	0.99595	0.9903	231.84	153.18	24.964	0.01	231.84	153.18	24.964	0.01	27.934	33.111	8.954	203.91	120.07	16.01	0.2477	0.36443	0.22367	0	2.0129	1.1594	3.4949	4.0825	1.6458	10.127	1.9901	1.3493	2.9352	0.00017584	0.99319	0.82587	0.22015
Imputed variant	rs56190366	3	45187537	T	A	86229	0.96336	0.93549	135.74	203.8	70.382	0.072	135.74	203.8	70.382	0.072	35.598	29.398	4.995	100.15	174.4	65.387	0.42028	0.28138	0.44887	0.00017561	0.47422	0.27448	0.8193	0.21491	0.080098	0.57663	0.48075	0.32284	0.71591	0.00017607	0.93762	-0.73824	0.19681
Imputed variant	rs550450	18	63094505	A	G	105060	0.99507	0.99088	37.413	180.93	191.64	0.013	37.413	180.93	191.64	0.013	10.003	40.909	19.088	27.41	140.02	172.55	0.31191	0.43511	0.28654	0	0.80057	0.35848	1.7879	0.30312	0.12767	0.7197	0.52143	0.35902	0.75731	0.00017618	0.99471	-0.78107	0.20823
Imputed variant	rs506073	18	63099869	T	A	105073	0.99588	0.99258	37.418	181.03	191.54	0.014	37.418	181.03	191.54	0.014	10.003	40.945	19.05	27.415	140.09	172.49	0.31204	0.43538	0.28665	0	0.80105	0.35872	1.7888	0.30269	0.12746	0.71884	0.52113	0.35882	0.75686	0.00017645	0.99652	-0.78031	0.20805
Imputed variant	4-37947926	4	37947926	T	C	72588	0.98677	0.94188	336.41	69.556	4.026	0.005	336.41	69.556	4.026	0.005	46.922	22.098	0.98	289.49	47.458	3.046	0.094645	0.17184	0.078751	0	2.8728	1.59	5.1905	1.985	0.1996	19.74	2.4274	1.4427	4.0841	0.00017665	0.93564	1.2581	0.33547
Imputed variant	9-78892858	9	78892858	C	T	99541	0.98973	0.92513	359.28	50.664	0.04	0.012	359.28	50.664	0.04	0.012	52.688	17.29	0.021	306.6	33.374	0.019	0.061885	0.1238	0.049137	0	3.0147	1.5735	5.7758	6.4316	1.9255e-08	2148300000	2.7342	1.4835	5.0395	0.00017674	0.89771	1.5966	0.42576
Imputed variant	rs581507	18	63096826	C	T	105069	0.99541	0.99163	37.432	180.98	191.58	0.016	37.432	180.98	191.58	0.016	10.002	40.925	19.07	27.43	140.05	172.51	0.31201	0.43523	0.28664	0	0.80139	0.35887	1.7896	0.30317	0.12768	0.71987	0.52143	0.35903	0.75731	0.00017726	0.99552	-0.7804	0.20814
Imputed variant	rs1575760	6	40332284	C	T	93151	0.91549	0.82842	220.83	159.13	30.005	0.039	220.83	159.13	30.005	0.039	27.016	32.838	10.134	193.81	126.29	19.871	0.26727	0.37939	0.24419	0	1.8653	1.0695	3.2533	3.6586	1.5529	8.6198	1.8922	1.2893	2.777	0.00017744	0.79504	0.88902	0.23713
Imputed variant	rs17036763	2	47859616	C	G	89972	0.97532	0.84661	353.79	53.376	2.825	0.011	353.79	53.376	2.825	0.011	51.755	17.072	1.168	302.03	36.304	1.657	0.071985	0.13864	0.058263	0	2.7443	1.4379	5.2377	4.1136	0.37833	44.728	2.6016	1.4612	4.6319	0.00017754	0.74849	1.5483	0.413
Imputed variant	rs655777	2	4502720	G	C	9552	0.94998	0.89955	206.68	172.04	31.264	0.02	206.68	172.04	31.264	0.02	21.089	41.296	7.612	185.59	130.74	23.652	0.28607	0.40373	0.26184	0	2.7798	1.5715	4.9169	2.8323	1.1145	7.1979	1.9088	1.3074	2.7869	0.00017757	0.88436	0.84185	0.22455
Imputed variant	7-86773448	7	86773448	T	A	157582	0.99827	0.98967	342.5	65.428	2.066	0.01	342.5	65.428	2.066	0.01	47.035	22.961	0	295.46	42.467	2.066	0.084831	0.16402	0.068529	0	3.3964	1.8758	6.1496	-1	-1	-1	2.6668	1.5583	4.5636	0.00017779	0.99487	1.2798	0.3414
Imputed variant	rs516522	18	63095889	A	G	105066	0.99522	0.99121	37.433	180.98	191.57	0.017	37.433	180.98	191.57	0.017	10.003	40.917	19.078	27.43	140.06	172.49	0.31202	0.43518	0.28666	0	0.80109	0.35874	1.7889	0.30329	0.12774	0.7201	0.52158	0.35913	0.75752	0.00017788	0.99516	-0.78036	0.20818
Imputed variant	rs8053291	16	5566143	G	T	9143	0.97957	0.96416	104.34	212.98	92.636	0.052	104.34	212.98	92.636	0.052	29.115	32.698	8.179	75.22	180.28	84.457	0.48573	0.35044	0.51359	0.00012683	0.46859	0.26572	0.82635	0.2502	0.10849	0.57699	0.51096	0.34999	0.74597	0.00017845	0.97145	-0.72228	0.19272
Imputed variant	8-27815515	8	27815515	G	A	75899	0.99332	0.983	266.66	120.44	22.897	0.007	266.66	120.44	22.897	0.007	59.934	8.064	2.002	206.73	112.37	20.895	0.20272	0.0862	0.22671	0	0.24752	0.11458	0.53471	0.33048	0.075356	1.4493	0.32175	0.17362	0.59627	0.0001786	0.9948	-0.83131	0.22183
Imputed variant	rs2153098	1	164513415	G	A	160266	0.99902	0.99846	209.63	170.36	30.013	0	209.63	170.36	30.013	0	49	20	1	160.63	150.36	29.013	0.28096	0.15714	0.30645	0	0.43603	0.24766	0.76766	0.11299	0.015004	0.85088	0.42195	0.26019	0.68428	0.00017883	0.99949	-0.78954	0.2107
Imputed variant	rs7329461	13	83165661	G	A	118437	0.99914	0.99617	315.05	88.028	6.917	0.003	315.05	88.028	6.917	0.003	42.066	24.971	2.963	272.99	63.057	3.954	0.12422	0.22069	0.10436	0	2.5699	1.4594	4.5253	4.863	1.0419	22.698	2.4304	1.5205	3.8848	0.00017963	0.99378	1.056	0.2819
Directly typed variant	rs6057021	20	9899439	G	A	20006	1	1	211	165	34	0	211	165	34	0	49	20	1	162	145	33	0.28415	0.15714	0.31029	0	0.45602	0.25885	0.80338	0.10019	0.013357	0.75145	0.41441	0.25559	0.67193	0.00017977	1	-0.76487	0.20419
Imputed variant	rs4239286	18	10701590	A	G	21150	0.98838	0.97184	235.13	150.63	24.206	0.031	235.13	150.63	24.206	0.031	28.731	32.414	8.844	206.4	118.22	15.362	0.24275	0.35793	0.21905	0	1.9697	1.1356	3.4166	4.1358	1.6569	10.324	1.9875	1.345	2.9368	0.00018013	0.9681	0.83822	0.2238
Imputed variant	rs4239287	18	10701623	T	C	21151	0.9884	0.97188	235.13	150.63	24.204	0.034	235.13	150.63	24.204	0.034	28.731	32.414	8.844	206.4	118.22	15.36	0.24276	0.35793	0.21905	0	1.9696	1.1355	3.4165	4.1363	1.657	10.325	1.9875	1.345	2.9368	0.00018016	0.96817	0.83819	0.2238
Imputed variant	rs56404754	7	86767009	C	A	157574	0.99849	0.99067	342.49	65.403	2.102	0.005	342.49	65.403	2.102	0.005	47.042	22.955	0	295.45	42.448	2.102	0.084888	0.16397	0.068606	0	3.3964	1.8757	6.1499	-1	-1	-1	2.6627	1.556	4.5564	0.00018056	0.99483	1.2779	0.34124
Imputed variant	rs9951659	18	53823709	C	A	87531	0.98553	0.96522	261.77	132.97	15.248	0.012	261.77	132.97	15.248	0.012	32.678	31.324	5.996	229.09	101.65	9.252	0.19936	0.30941	0.1767	0	2.1603	1.2552	3.718	4.5433	1.526	13.526	2.0875	1.3868	3.1422	0.00018067	0.97313	0.89641	0.23939
Imputed variant	rs10782741	1	81272301	T	C	70475	0.98889	0.98493	103.23	190.91	115.85	0.008	103.23	190.91	115.85	0.008	29.869	28.301	11.828	73.361	162.61	104.03	0.4846	0.62887	0.4549	0	0.42747	0.23853	0.76607	0.27926	0.13368	0.58338	0.49251	0.33862	0.71634	0.00018118	0.98414	-0.69198	0.18483
Imputed variant	rs9813689	3	133514822	C	T	230735	0.99482	0.98889	188.06	185.66	36.26	0.02	188.06	185.66	36.26	0.02	21.128	35.868	12.999	166.94	149.79	23.261	0.31486	0.44193	0.2887	0	1.892	1.0582	3.3826	4.4154	1.9529	9.9832	1.951	1.3442	2.8317	0.0001815	0.9927	0.77833	0.20792
Imputed variant	rs2012749	18	56486900	C	T	92467	0.98074	0.96442	66.074	187.57	156.33	0.031	66.074	187.57	156.33	0.031	22.141	29.606	18.243	43.933	157.96	138.08	0.38993	0.52785	0.36153	0	0.3719	0.19527	0.70828	0.26215	0.12932	0.53142	0.50651	0.35096	0.731	0.00018195	0.96522	-0.72497	0.1937
Imputed variant	rs13026028	2	34947844	G	T	62732	0.98737	0.98157	184.19	190.14	35.661	0.009	184.19	190.14	35.661	0.009	45.388	22.325	2.284	138.8	167.81	33.377	0.31886	0.1921	0.34496	0	0.40684	0.23371	0.70821	0.20927	0.052553	0.83333	0.45152	0.28812	0.70758	0.00018218	0.96083	-0.7931	0.21191
Imputed variant	rs10918040	1	164516035	T	A	160274	0.98966	0.97968	213.55	167.64	28.797	0.009	213.55	167.64	28.797	0.009	49.138	20.295	0.564	164.41	147.35	28.233	0.27469	0.15303	0.29973	0	0.46084	0.26246	0.80916	0.06684	0.0046988	0.95078	0.42211	0.25898	0.68799	0.00018252	0.98376	-0.79976	0.21372
Imputed variant	10-85936342	10	85936342	C	T	155744	0.98146	0.91419	331.11	75.887	2.983	0.018	331.11	75.887	2.983	0.018	45.911	23.045	1.041	285.2	52.842	1.942	0.099825	0.17949	0.083424	0	2.7091	1.5167	4.8392	3.3299	0.30173	36.749	2.4034	1.443	4.0028	0.0001832	0.86437	1.2743	0.34062
Imputed variant	rs1407588	15	81052947	G	A	93763	0.98892	0.98148	138.4	184.92	86.663	0.013	138.4	184.92	86.663	0.013	13.128	30.919	25.95	125.27	154	60.713	0.4369	0.59159	0.40506	0	1.9158	0.96344	3.8095	4.0786	1.9632	8.4733	2.1276	1.4693	3.0806	0.00018351	0.99222	0.67665	0.18089
Imputed variant	rs61932889	12	51584913	A	G	89084	0.9804	0.84886	363.31	46.382	0.295	0.011	363.31	46.382	0.295	0.011	56.28	13.509	0.207	307.03	32.873	0.088	0.057284	0.099456	0.048602	0	2.2419	1.1197	4.4888	12.833	0.0047928	34360	2.1619	1.1234	4.1604	0.0001836	0.70984	1.9774	0.52864
Imputed variant	rs11920213	3	79796791	C	G	142779	0.99432	0.98609	12.772	132.67	264.55	0.003	12.772	132.67	264.55	0.003	6.211	30.798	32.99	6.561	101.88	231.56	0.19295	0.30872	0.16912	0	0.31934	0.099217	1.0279	0.1505	0.047352	0.47831	0.45576	0.30221	0.68732	0.00018387	0.99015	-0.90439	0.2418
Directly typed variant	rs11737866	4	58136308	C	A	102174	1	1	257	137	15	0	257	137	15	0	31	33	6	226	104	9	0.20416	0.32143	0.17994	0	2.3133	1.3447	3.9794	4.8602	1.6193	14.588	2.1588	1.4395	3.2373	0.00018405	1	0.88441	0.23647
Imputed variant	rs9997251	4	31780575	G	C	59362	0.98543	0.96313	249.61	136.14	24.192	0.058	249.61	136.14	24.192	0.058	31.349	28.113	10.524	218.26	108.03	13.668	0.22507	0.35122	0.19909	0.00014146	1.8118	1.0361	3.1683	5.3607	2.2087	13.011	2.1777	1.4674	3.232	0.00018444	0.95535	0.83024	0.22203
Imputed variant	rs2153099	1	164515756	G	A	160272	0.99409	0.98664	209.13	170.63	30.231	0.014	209.13	170.63	30.231	0.014	48.829	20.168	1.002	160.3	150.46	29.229	0.28183	0.15837	0.30724	0	0.44004	0.25023	0.77383	0.11254	0.014975	0.84576	0.42429	0.26199	0.68712	0.00018487	0.991	-0.79008	0.21132
Imputed variant	rs9366500	6	10567115	C	T	22670	0.9347	0.88821	47.223	175.95	186.78	0.048	47.223	175.95	186.78	0.048	13.744	36.38	19.871	33.479	139.57	166.91	0.32979	0.45623	0.30376	0.00011707	0.63493	0.30714	1.3125	0.29	0.13275	0.63353	0.51999	0.35896	0.75324	0.00018496	0.87834	-0.78116	0.20894
Directly typed variant	rs2128535	3	156789192	C	T	270179	1	1	44	176	190	0	44	176	190	0	2	22	46	42	154	144	0.32195	0.18571	0.35	0	3	0.678	13.274	6.7083	1.5628	28.795	2.3609	1.4991	3.7182	0.00018528	1	0.74008	0.19797
Imputed variant	rs10432225	18	63101707	C	T	105077	0.99754	0.9945	192.61	179.65	37.717	0.023	192.61	179.65	37.717	0.023	19.089	40.927	9.981	173.52	138.72	27.736	0.3111	0.43494	0.2856	0	2.6818	1.4906	4.8249	3.2711	1.3785	7.7624	1.9254	1.3256	2.7966	0.00018535	0.99538	0.77527	0.20739
Imputed variant	rs1863837	3	45187671	C	T	86230	0.96806	0.94411	71.061	204.53	134.35	0.054	71.061	204.53	134.35	0.054	5.044	29.638	35.312	66.017	174.89	99.042	0.4228	0.28378	0.45143	0.00013171	2.218	0.82779	5.9428	4.6664	1.7451	12.478	2.0769	1.396	3.09	0.0001855	0.94679	0.73211	0.19586
Imputed variant	rs1990478	12	9006360	A	G	14712	0.96861	0.95099	122.34	210.63	76.978	0.051	122.34	210.63	76.978	0.051	33.959	27.864	8.171	88.378	182.77	68.807	0.44468	0.31578	0.47122	0.00012439	0.39676	0.22625	0.69576	0.30905	0.13528	0.70605	0.51791	0.35175	0.76257	0.00018556	0.95074	-0.73179	0.19578
Imputed variant	rs10432239	18	63101733	C	G	105078	0.99758	0.99461	192.6	179.66	37.719	0.018	192.6	179.66	37.719	0.018	19.088	40.929	9.98	173.52	138.73	27.739	0.31111	0.43494	0.28561	0	2.6819	1.4906	4.8252	3.2705	1.3782	7.7612	1.9253	1.3255	2.7965	0.00018579	0.99552	0.77509	0.20738
Imputed variant	rs13007440	2	11207683	C	T	22316	0.99861	0.98633	369.24	39.768	0.99	0.002	369.24	39.768	0.99	0.002	54.057	15.942	0	315.18	23.826	0.99	0.050912	0.11387	0.03795	0	3.9012	1.9436	7.8307	-1	-1	-1	3.2577	1.6952	6.2603	0.00018642	0.97374	1.5991	0.42793
Imputed variant	rs7906571	10	85951641	C	T	155775	0.98766	0.94324	332.82	73.909	3.262	0.008	332.82	73.909	3.262	0.008	45.835	23.139	1.024	286.99	50.77	2.238	0.098091	0.17991	0.081246	0	2.8537	1.5943	5.1077	2.8649	0.27075	30.314	2.4808	1.4875	4.1377	0.00018645	0.90052	1.2486	0.33415
Imputed variant	rs546854	18	63094851	G	A	105062	0.99381	0.98799	37.617	181.06	191.29	0.026	37.617	181.06	191.29	0.026	10.028	40.887	19.079	27.589	140.18	172.21	0.31258	0.43534	0.2873	0	0.80247	0.35974	1.7901	0.3048	0.1285	0.72296	0.52286	0.36003	0.75934	0.00018661	0.99345	-0.77779	0.20816
Directly typed variant	rs4662881	2	129772622	A	G	215197	1	1	287	104	19	0	287	104	19	0	38	23	9	249	81	10	0.17317	0.29286	0.14853	0	1.8606	1.0467	3.3076	5.8974	2.2511	15.45	2.3741	1.5585	3.6167	0.00018706	1	0.87068	0.23306
Imputed variant	4-37946858	4	37946858	G	A	72586	0.9859	0.93546	332.78	72.99	4.222	0.004	332.78	72.99	4.222	0.004	46.048	22.931	1.021	286.74	50.059	3.201	0.099311	0.17838	0.083032	0	2.8524	1.5906	5.1151	1.9861	0.20948	18.832	2.3976	1.4379	3.9979	0.00018808	0.95136	1.2182	0.3262
Imputed variant	rs11639928	16	5560825	C	G	9125	0.99095	0.98596	119.6	211.72	78.666	0.012	119.6	211.72	78.666	0.012	32.996	29.993	7.008	86.607	181.73	71.658	0.45008	0.31436	0.47802	0	0.43321	0.24825	0.75596	0.2567	0.10719	0.61471	0.50067	0.33992	0.73745	0.00018822	0.99297	-0.71916	0.19258
Imputed variant	rs10734735	12	9007031	C	G	14713	0.97413	0.95833	123.01	211.04	75.915	0.038	123.01	211.04	75.915	0.038	34.232	27.683	8.084	88.774	183.36	67.831	0.44257	0.31323	0.4692	0	0.39153	0.22332	0.68643	0.30907	0.13489	0.70812	0.51596	0.35017	0.76026	0.00018844	0.9605	-0.72901	0.19523
Imputed variant	rs28561725	19	53984802	C	T	85204	0.99495	0.97635	346.44	58.513	5.048	0.003	346.44	58.513	5.048	0.003	49.928	18.047	2.025	296.51	40.466	3.023	0.08367	0.15784	0.068401	0	2.6485	1.4097	4.9761	3.9781	0.65435	24.185	2.5526	1.4827	4.3944	0.00018871	0.95453	1.2744	0.34132
Imputed variant	rs6426946	1	154780697	G	A	144549	0.99903	0.99566	332.28	75.613	2.105	0.001	332.28	75.613	2.105	0.001	47.285	20.715	2	285	54.898	0.105	0.097345	0.17654	0.081041	0	2.2743	1.2585	4.1099	114.8	0.22996	57313	2.431	1.4534	4.0661	0.0001901	0.9832	1.2263	0.32861
Directly typed variant	rs3743249	15	99505423	G	T	126663	1	1	215	157	37	0	215	157	37	0	27	28	15	188	129	22	0.2824	0.41429	0.25516	0	1.5113	0.85113	2.6837	4.7475	2.1974	10.257	2.0647	1.4148	3.0132	0.00019054	1	0.75243	0.20166
Imputed variant	rs13418987	2	140236394	T	A	230626	0.99745	0.99508	172.05	183.5	54.443	0.002	172.05	183.5	54.443	0.002	19.936	31.064	19	152.12	152.44	35.443	0.35657	0.49331	0.32842	0	1.5549	0.84851	2.8492	4.0903	1.9771	8.4623	1.9909	1.378	2.8764	0.00019087	0.99743	0.72007	0.19301
Directly typed variant	rs1121136	2	140265440	A	G	230661	1	1	172	184	54	0	172	184	54	0	20	31	19	152	153	35	0.3561	0.49286	0.32794	0	1.5399	0.84063	2.8207	4.1257	1.9931	8.5401	1.9916	1.3784	2.8775	0.00019106	1	0.72021	0.19306
Imputed variant	rs10874176	1	81294825	C	A	70503	0.99749	0.99388	228.98	157.08	23.937	0.008	228.98	157.08	23.937	0.008	29.055	30.08	10.863	199.92	127	13.074	0.24995	0.37005	0.22522	0	1.6297	0.93444	2.8424	5.7172	2.3388	13.975	2.0209	1.3718	2.9771	0.00019138	0.99237	0.82368	0.22082
Directly typed variant	rs2153100	1	164515848	A	G	160273	1	1	210	170	30	0	210	170	30	0	49	20	1	161	150	29	0.28049	0.15714	0.30588	0	0.4381	0.24884	0.7713	0.1133	0.015045	0.85324	0.42308	0.26088	0.68613	0.00019264	1	-0.78531	0.21062
Imputed variant	rs9531369	13	83168056	G	A	118446	0.97113	0.90406	306.41	95.45	8.13	0.013	306.41	95.45	8.13	0.013	41.6	24.784	3.614	264.81	70.666	4.516	0.13624	0.22866	0.11721	0	2.2325	1.2723	3.9176	5.0941	1.2296	21.105	2.2329	1.4117	3.5315	0.00019286	0.86621	1.0873	0.29165
Directly typed variant	rs11971310	7	86765642	A	G	157571	1	1	342	66	2	0	342	66	2	0	47	23	0	295	43	2	0.085366	0.16429	0.069118	0	3.3572	1.8563	6.0719	-1	-1	-1	2.6476	1.5485	4.5267	0.00019308	1	1.2685	0.34026
Directly typed variant	rs11978231	7	86765760	G	T	157572	1	1	342	66	2	0	342	66	2	0	47	23	0	295	43	2	0.085366	0.16429	0.069118	0	3.3572	1.8563	6.0719	-1	-1	-1	2.6476	1.5485	4.5267	0.00019308	1	1.2685	0.34026
Imputed variant	rs6057022	20	9899906	A	C	20007	0.99788	0.99516	211.76	163.85	34.377	0.015	211.76	163.85	34.377	0.015	48.965	20.012	1.021	162.8	143.83	33.356	0.28367	0.15753	0.30964	0	0.46258	0.26256	0.81497	0.10177	0.013843	0.74818	0.41691	0.25723	0.67571	0.0001934	0.99743	-0.76051	0.20403
Imputed variant	rs6036362	20	23264119	T	C	45310	0.9853	0.97341	51.396	173.6	184.99	0.022	51.396	173.6	184.99	0.022	3.119	20.886	45.993	48.277	152.71	138.99	0.33708	0.19375	0.36659	0	2.117	0.61691	7.2645	5.1218	1.554	16.88	2.4084	1.5399	3.7665	0.00019367	0.97851	0.73044	0.19598
Imputed variant	rs13025844	2	34947728	G	T	62731	0.98705	0.98291	187.19	186.78	36.02	0.003	187.19	186.78	36.02	0.003	46.018	21.49	2.492	141.18	165.29	33.528	0.31564	0.1891	0.34169	0	0.39886	0.22801	0.6977	0.22802	0.060353	0.86149	0.44928	0.28598	0.70583	0.00019382	0.95794	-0.78739	0.21127
Imputed variant	rs28790977	10	54609162	A	G	96060	0.97877	0.95638	232.53	153.12	24.332	0.021	232.53	153.12	24.332	0.021	28.132	32.201	9.663	204.4	120.91	14.669	0.24609	0.36807	0.22097	0	1.9349	1.1124	3.3657	4.7862	1.9407	11.803	2.0534	1.3926	3.0278	0.00019407	0.95995	0.83479	0.22401
Imputed variant	rs7651920	3	45197293	T	G	86274	0.97021	0.95026	114.42	208.38	87.171	0.03	114.42	208.38	87.171	0.03	30.54	33.023	6.427	83.875	175.36	80.744	0.46677	0.32774	0.4954	0	0.51719	0.29642	0.90237	0.21861	0.088539	0.53974	0.49658	0.33837	0.72877	0.00019409	0.95729	-0.72014	0.19324
Imputed variant	rs917021	4	110200503	T	C	194317	0.96827	0.89008	315.98	89.603	4.404	0.018	315.98	89.603	4.404	0.018	65.052	4.944	0.002	250.92	84.659	4.402	0.12002	0.035344	0.13745	0	0.22526	0.087381	0.5807	0.0017525	1.6039e-22	1.9149e+16	0.22992	0.091324	0.57884	0.00019423	0.90232	-1.1463	0.3076
Imputed variant	7-86769704	7	86769704	G	A	157577	0.99925	0.99529	342.18	65.74	2.077	0.003	342.18	65.74	2.077	0.003	47.027	22.972	0	295.15	42.768	2.077	0.085237	0.16409	0.069003	0	3.3712	1.863	6.1004	-1	-1	-1	2.6485	1.5486	4.5296	0.00019446	0.9972	1.2687	0.3405
Imputed variant	rs2818837	10	58670628	G	A	106021	0.98877	0.97646	243.75	139.59	26.645	0.013	243.75	139.59	26.645	0.013	29.26	32.012	8.725	214.49	107.58	17.92	0.23523	0.35332	0.21092	0	2.1812	1.2557	3.7889	3.5691	1.456	8.7486	2.0439	1.3804	3.0264	0.0001945	0.94972	0.82523	0.22147
Imputed variant	rs2818838	10	58670633	T	A	106022	0.98877	0.97646	243.75	139.59	26.646	0.014	243.75	139.59	26.646	0.014	29.26	32.012	8.725	214.49	107.58	17.921	0.23523	0.35332	0.21092	0	2.1812	1.2557	3.7889	3.5689	1.456	8.7481	2.0439	1.3804	3.0264	0.00019452	0.94973	0.82522	0.22147
Imputed variant	rs6057005	20	9889864	G	C	19988	0.9896	0.97887	149.33	193.84	66.789	0.04	149.33	193.84	66.789	0.04	37.018	28.903	4.07	112.31	164.94	62.719	0.39933	0.26463	0.42707	0	0.53165	0.30908	0.91449	0.19688	0.067588	0.5735	0.48277	0.32196	0.72389	0.0001948	0.97961	-0.70961	0.19046
Imputed variant	7-86774258	7	86774258	A	G	157583	0.99909	0.99481	342.16	65.775	2.065	0.002	342.16	65.775	2.065	0.002	47.01	22.989	0.001	295.15	42.786	2.064	0.08525	0.16422	0.068992	0	3.3734	1.8644	6.1037	0.0030419	3.6177e-30	2.5577e+24	2.6515	1.5505	4.5343	0.00019508	0.99812	1.2674	0.34023
Imputed variant	rs11003208	10	54602946	C	G	96039	0.95257	0.8932	246.55	143.26	20.159	0.024	246.55	143.26	20.159	0.024	31.366	30.325	8.307	215.19	112.94	11.852	0.22389	0.33529	0.20096	0	1.8422	1.0643	3.1886	4.8085	1.8361	12.593	2.0057	1.3473	2.9857	0.00019517	0.84958	0.91471	0.24555
Imputed variant	18-53812002	18	53812002	T	G	87517	0.98842	0.97025	259.96	132.21	17.804	0.023	259.96	132.21	17.804	0.023	31.585	32.475	5.934	228.38	99.734	11.87	0.20467	0.31676	0.18159	0	2.3544	1.3674	4.0539	3.6147	1.2607	10.364	2.0895	1.3923	3.1359	0.00019539	0.97068	0.87348	0.2345
Imputed variant	rs12967755	18	63103613	G	A	105084	0.99916	0.99807	192.21	179.88	37.897	0.015	192.21	179.88	37.897	0.015	19.019	40.996	9.981	173.19	138.88	27.916	0.31181	0.43544	0.28635	0	2.688	1.4933	4.8386	3.2558	1.3721	7.7256	1.9222	1.3235	2.7917	0.00019542	0.99846	0.77085	0.20695
Imputed variant	rs10194270	2	140239742	C	T	230630	0.99823	0.99668	172.3	183.31	54.396	0.002	172.3	183.31	54.396	0.002	19.997	31.003	19	152.3	152.3	35.396	0.35622	0.49288	0.32808	0	1.5503	0.84629	2.8401	4.0882	1.9767	8.4552	1.9905	1.3777	2.8759	0.00019551	0.99938	0.71816	0.19281
Imputed variant	rs4954779	2	140254749	C	A	230646	0.99849	0.99716	172.23	183.41	54.361	0.004	172.23	183.41	54.361	0.004	19.997	31.003	19	152.23	152.4	35.361	0.35626	0.49288	0.32813	0	1.5486	0.84536	2.8369	4.0904	1.9776	8.4604	1.9901	1.3774	2.8753	0.00019565	0.99951	0.71823	0.19284
Imputed variant	rs10205309	2	140244680	A	C	230632	0.99838	0.99694	172.25	183.37	54.375	0.005	172.25	183.37	54.375	0.005	19.997	31.002	19	152.26	152.36	35.375	0.35624	0.49288	0.32811	0	1.5492	0.84569	2.8381	4.0895	1.9772	8.4583	1.9902	1.3775	2.8755	0.00019567	0.99946	0.71818	0.19282
Imputed variant	rs13408369	2	140250506	G	A	230639	0.99843	0.99705	172.24	183.39	54.37	0.002	172.24	183.39	54.37	0.002	19.997	31.003	19	152.25	152.38	35.37	0.35625	0.49288	0.32812	0	1.549	0.84555	2.8376	4.0897	1.9773	8.4589	1.9901	1.3774	2.8753	0.00019569	0.99948	0.71819	0.19283
Imputed variant	rs6132591	20	23264517	C	G	45311	0.98501	0.97276	51.53	173.54	184.9	0.027	51.53	173.54	184.9	0.027	3.133	20.905	45.959	48.397	152.64	138.94	0.33734	0.19409	0.36683	0	2.1157	0.61801	7.243	5.1096	1.554	16.801	2.4057	1.5386	3.7614	0.0001958	0.97794	0.72978	0.19595
Imputed variant	7-86773411	7	86773411	C	T	157581	0.99912	0.99484	342.15	65.775	2.072	0.001	342.15	65.775	2.072	0.001	47.012	22.987	0.001	295.14	42.788	2.071	0.085267	0.16421	0.069015	0	3.3727	1.864	6.1025	0.0030314	3.6054e-30	2.5487e+24	2.6503	1.5498	4.5322	0.00019583	0.99798	1.2671	0.34021
Imputed variant	rs7488933	12	9011512	G	T	14721	0.98544	0.97657	128.59	207.51	73.878	0.019	128.59	207.51	73.878	0.019	35.71	26.403	7.886	92.88	181.11	65.992	0.43327	0.30125	0.46046	0	0.37918	0.21619	0.66503	0.31081	0.13509	0.71511	0.50519	0.3416	0.74711	0.00019604	0.9782	-0.71679	0.19247
Imputed variant	rs4733617	8	129628477	T	C	231383	0.96828	0.94313	193.14	179.89	36.954	0.016	193.14	179.89	36.954	0.016	23.942	31.339	14.714	169.2	148.55	22.24	0.30952	0.43408	0.28387	0	1.4909	0.83825	2.6518	4.6756	2.1316	10.256	1.935	1.3319	2.8112	0.00019617	0.9477	0.78142	0.20984
Imputed variant	rs11134017	5	392863	T	C	839	0.98611	0.96354	283.76	116.29	9.933	0.018	283.76	116.29	9.933	0.018	37.651	27.549	4.795	246.11	88.737	5.138	0.16605	0.2653	0.14561	0	2.0294	1.1731	3.5106	6.1003	1.6777	22.182	2.1187	1.3762	3.262	0.00019707	0.96168	0.97762	0.26261
Imputed variant	rs6039628	20	9890748	A	C	19989	0.99475	0.98921	149.15	193.91	66.881	0.058	149.15	193.91	66.881	0.058	37.011	28.947	4.036	112.14	164.97	62.845	0.39966	0.26444	0.4275	0.00014146	0.53164	0.30911	0.91437	0.19458	0.066552	0.56889	0.48145	0.32106	0.72197	0.00019714	0.98967	-0.70536	0.18948
Imputed variant	rs1287680	14	89120872	C	T	123383	0.99451	0.99215	94.573	194.44	120.98	0.006	94.573	194.44	120.98	0.006	8.004	29.046	32.95	86.569	165.39	88.03	0.4678	0.32181	0.49785	0	1.8994	0.83279	4.3321	4.0484	1.7699	9.2599	2.0893	1.4215	3.0709	0.00019716	0.99767	0.69279	0.1861
Imputed variant	rs61962157	13	83174116	G	A	118463	0.99744	0.98936	315.2	88.059	6.742	0.004	315.2	88.059	6.742	0.004	42.221	24.9	2.878	272.97	63.159	3.864	0.12383	0.21897	0.10425	0	2.5489	1.4475	4.4884	4.8156	1.0118	22.92	2.4091	1.5056	3.8547	0.00019717	0.9814	1.0588	0.28442
Imputed variant	rs11646331	16	5560876	T	C	9127	0.99192	0.98788	119.79	211.72	78.477	0.01	119.79	211.72	78.477	0.01	32.999	29.992	7.006	86.793	181.73	71.471	0.44961	0.31433	0.47747	0	0.43408	0.24877	0.75741	0.25782	0.10765	0.61748	0.50169	0.34061	0.73896	0.00019723	0.99361	-0.71683	0.19257
Imputed variant	rs4239290	18	10701737	C	T	21154	0.9797	0.95351	237.9	148.86	23.21	0.026	237.9	148.86	23.21	0.026	29.692	31.629	8.674	208.21	117.24	14.536	0.23817	0.34986	0.21517	0	1.8918	1.0919	3.2777	4.1844	1.6598	10.549	1.9628	1.3255	2.9065	0.00019754	0.93498	0.85432	0.22952
Imputed variant	rs9379514	6	10570228	A	G	22677	0.9763	0.95947	51.036	187.22	171.69	0.057	51.036	187.22	171.69	0.057	15.604	36.496	17.889	35.432	150.73	153.8	0.35285	0.48368	0.32591	0.00013902	0.54982	0.27394	1.1035	0.26412	0.12218	0.57097	0.51612	0.35712	0.7459	0.00019755	0.96104	-0.7429	0.19959
Imputed variant	rs56226963	7	86771931	G	A	157579	0.99928	0.99547	342.12	65.797	2.082	0.003	342.12	65.797	2.082	0.003	47.018	22.981	0.001	295.1	42.816	2.081	0.085319	0.16416	0.069086	0	3.3687	1.8619	6.0952	0.003016	3.5874e-30	2.5356e+24	2.6465	1.5477	4.5256	0.00019768	0.99771	1.2662	0.34021
Imputed variant	rs11639931	16	5560857	C	T	9126	0.99193	0.98787	119.81	211.7	78.476	0.013	119.81	211.7	78.476	0.013	32.999	29.992	7.005	86.81	181.71	71.471	0.44959	0.31432	0.47744	0	0.43421	0.24885	0.75764	0.25784	0.10766	0.61753	0.50172	0.34062	0.739	0.00019783	0.9936	-0.71666	0.19256
Imputed variant	rs55927774	17	8597244	A	G	14069	0.93671	0.89339	145.91	196.36	67.676	0.049	145.91	196.36	67.676	0.049	13.455	37.607	18.926	132.46	158.75	48.75	0.40458	0.53909	0.37689	0.00011951	2.3321	1.2005	4.5301	3.8219	1.7657	8.2727	1.9337	1.34	2.7905	0.00019809	0.9032	0.7366	0.19793
Imputed variant	7-86768872	7	86768872	T	C	157576	0.99941	0.9963	342.11	65.805	2.083	0.002	342.11	65.805	2.083	0.002	47.026	22.974	0	295.08	42.831	2.083	0.085331	0.1641	0.069114	0	3.3658	1.8602	6.0899	-1	-1	-1	2.6442	1.5463	4.5216	0.00019811	0.99747	1.2665	0.34032
Imputed variant	rs1576394	20	9891290	G	C	19990	0.99795	0.99576	149.05	193.95	66.932	0.069	149.05	193.95	66.932	0.069	37.008	28.97	4.012	112.04	164.98	62.92	0.39984	0.26428	0.42775	0.00016829	0.5316	0.30911	0.91424	0.19304	0.065852	0.56588	0.48055	0.32044	0.72068	0.00019853	0.99617	-0.70268	0.18885
Imputed variant	rs12970008	18	63107706	C	T	105099	0.99981	0.99957	192	180.06	37.937	0	192	180.06	37.937	0	19	41	10	173	139.06	27.937	0.31212	0.43571	0.28667	0	2.6845	1.4911	4.833	3.2592	1.374	7.731	1.9214	1.323	2.7903	0.00019856	0.99994	0.76939	0.20678
Imputed variant	rs1541231	20	23266813	T	C	45317	0.98558	0.97456	53.668	172.62	183.7	0.019	53.668	172.62	183.7	0.019	3.195	21.318	45.484	50.473	151.3	138.21	0.34142	0.19792	0.37096	0	2.2259	0.65831	7.5261	5.1987	1.5986	16.907	2.3899	1.5331	3.7254	0.00019861	0.97481	0.72308	0.19433
Imputed variant	rs35536838	4	4912793	C	T	7179	0.99742	0.99259	263.74	132.13	14.126	0.007	263.74	132.13	14.126	0.007	33.962	29.038	6.997	229.78	103.09	7.129	0.19559	0.30738	0.17257	0	1.9057	1.1026	3.2937	6.6404	2.2027	20.019	2.1279	1.4115	3.2077	0.00019886	0.99632	0.89292	0.24
Imputed variant	rs9951547	18	63106238	C	T	105094	0.99988	0.99972	192	180.04	37.963	0	192	180.04	37.963	0	19	41	10	173	139.04	27.963	0.31215	0.43571	0.28671	0	2.685	1.4914	4.834	3.2562	1.3728	7.7232	1.921	1.3227	2.7898	0.0001994	0.99996	0.76908	0.20676
Imputed variant	rs6048646	20	23241767	G	A	45237	0.97632	0.87319	349.8	58.892	1.304	0.006	349.8	58.892	1.304	0.006	51.171	17.768	1.061	298.63	41.124	0.243	0.075001	0.14207	0.061192	0	2.5214	1.3422	4.7368	25.481	0.30729	2112.9	2.5406	1.4386	4.4868	0.00019984	0.75047	1.5321	0.41195
Imputed variant	rs9954069	18	63103358	T	C	105083	0.99995	0.99988	192	180.01	37.993	0	192	180.01	37.993	0	19	40.999	10.001	173	139.01	27.992	0.31219	0.43572	0.28675	0	2.6855	1.4916	4.8348	3.2531	1.3717	7.7151	1.9206	1.3225	2.7893	0.0002002	0.99994	0.76879	0.20673
Imputed variant	rs9965293	18	63103844	A	C	105085	0.99995	0.99988	192	180.01	37.993	0	192	180.01	37.993	0	19	40.999	10.001	173	139.01	27.992	0.31219	0.43572	0.28675	0	2.6855	1.4916	4.8348	3.2531	1.3717	7.7151	1.9206	1.3225	2.7893	0.0002002	0.99994	0.76879	0.20673
Imputed variant	rs9965575	18	63104096	A	T	105086	0.99995	0.99988	192	180.01	37.993	0	192	180.01	37.993	0	19	40.999	10.001	173	139.01	27.992	0.31219	0.43572	0.28675	0	2.6855	1.4916	4.8348	3.2531	1.3717	7.7151	1.9206	1.3225	2.7893	0.0002002	0.99994	0.76879	0.20673
Directly typed variant	rs6057009	20	9892327	T	C	19992	1	1	149	194	67	0	149	194	67	0	37	29	4	112	165	63	0.4	0.26429	0.42794	0	0.53202	0.30938	0.91488	0.19219	0.065477	0.56414	0.4802	0.32021	0.72012	0.00020027	1	-0.70079	0.18845
Imputed variant	rs4954787	2	140374352	T	C	230884	0.92849	0.85827	234.28	149.91	25.794	0.012	234.28	149.91	25.794	0.012	30.76	28.336	10.901	203.52	121.58	14.893	0.24574	0.35814	0.2226	0	1.5421	0.88294	2.6932	4.8429	2.0322	11.541	1.9487	1.3195	2.8778	0.00020027	0.85203	0.86693	0.23313
Imputed variant	rs1435508	4	182314757	G	A	321540	0.97719	0.92428	305.53	94.305	10.148	0.017	305.53	94.305	10.148	0.017	39.895	27.135	2.966	265.64	67.17	7.182	0.13976	0.23621	0.11991	0	2.6898	1.5421	4.6918	2.7497	0.68274	11.075	2.2699	1.4423	3.5722	0.00020037	0.91254	1.021	0.27456
Imputed variant	rs3936086	16	13722438	A	G	33709	0.99831	0.98967	348.44	59.564	1.997	0.003	348.44	59.564	1.997	0.003	50.925	17.078	1.997	297.51	42.486	0	0.07751	0.15051	0.06248	0	2.3484	1.244	4.4331	-1	-1	-1	2.6587	1.5221	4.6438	0.0002006	0.9853	1.3208	0.35523
Directly typed variant	rs1396052	18	63102109	C	T	105079	1	1	192	180	38	0	192	180	38	0	19	41	10	173	139	28	0.3122	0.43571	0.28676	0	2.6857	1.4918	4.8353	3.2519	1.3712	7.7122	1.9205	1.3224	2.7891	0.00020064	1	0.76864	0.20672
Imputed variant	rs13040057	20	23265270	T	C	45313	0.9845	0.97176	74.821	190.11	145.04	0.025	74.821	190.11	145.04	0.025	4.51	29.003	36.482	70.311	161.11	108.56	0.41436	0.27161	0.44375	0	2.8066	1.0011	7.8684	5.239	1.8829	14.577	2.1393	1.4312	3.1978	0.00020092	0.96573	0.70305	0.1891
Imputed variant	rs6048677	20	23265769	A	T	45314	0.9824	0.96933	53.885	173.13	182.96	0.026	53.885	173.13	182.96	0.026	3.272	21.402	45.324	50.613	151.73	137.63	0.34258	0.19962	0.37202	0	2.1819	0.65315	7.2889	5.0939	1.5852	16.369	2.3752	1.5257	3.6978	0.00020092	0.96824	0.72498	0.195
Imputed variant	rs6048678	20	23265897	C	T	45315	0.98249	0.9695	53.898	173.14	182.95	0.017	53.898	173.14	182.95	0.017	3.272	21.411	45.317	50.626	151.73	137.63	0.34262	0.19968	0.37205	0	2.1834	0.65363	7.2937	5.0945	1.5854	16.371	2.3747	1.5254	3.6967	0.00020152	0.96831	0.72478	0.19498
Imputed variant	rs1541232	20	23267480	A	G	45319	0.98496	0.9738	53.991	172.66	183.34	0.016	53.991	172.66	183.34	0.016	3.233	21.376	45.388	50.758	151.28	137.95	0.34225	0.19888	0.37177	0	2.2184	0.66018	7.4547	5.1656	1.5981	16.697	2.3838	1.5303	3.7131	0.00020156	0.97401	0.72191	0.19421
Imputed variant	rs6039636	20	9913678	A	G	20034	0.95564	0.90554	219.66	157.02	33.262	0.051	219.66	157.02	33.262	0.051	50.143	18.432	1.421	169.52	138.59	31.841	0.27265	0.15197	0.2975	0.00012439	0.44963	0.25196	0.80236	0.15088	0.027294	0.83401	0.42314	0.25926	0.69062	0.00020182	0.92097	-0.7936	0.21352
Imputed variant	rs6118809	20	9901312	C	T	20010	0.99804	0.99542	212.13	163.6	34.262	0.01	212.13	163.6	34.262	0.01	49.003	19.942	1.055	163.12	143.66	33.207	0.28308	0.15751	0.30894	0	0.4621	0.26215	0.81455	0.10576	0.014831	0.75415	0.41822	0.25802	0.67787	0.000202	0.99696	-0.7587	0.20414
Directly typed variant	rs319331	7	95544363	G	A	170652	1	1	355	54	1	0	355	54	1	0	51	19	0	304	35	1	0.068293	0.13571	0.054412	0	3.2359	1.7193	6.0902	-1	-1	-1	2.7288	1.5183	4.9046	0.00020212	1	1.4172	0.38135
Imputed variant	rs6118798	20	9892913	T	C	19995	0.99994	0.99987	149	193.97	67.025	0.001	149	193.97	67.025	0.001	37	28.98	4.02	112	164.99	63.005	0.40003	0.26443	0.42795	0	0.53168	0.30915	0.91436	0.19314	0.065945	0.56565	0.48054	0.32046	0.72058	0.00020218	0.99946	-0.70047	0.18849
Imputed variant	rs56002621	18	10722343	T	C	21229	0.95366	0.90248	228.54	154.77	26.662	0.036	228.54	154.77	26.662	0.036	28.16	32.669	9.164	200.38	122.1	17.498	0.25379	0.3643	0.23104	0	1.9039	1.0963	3.3064	3.7266	1.5284	9.0861	1.9073	1.2944	2.8106	0.00020259	0.88137	0.85621	0.23042
Imputed variant	rs7100378	10	54610457	T	C	96068	0.99805	0.99529	224.49	158.48	27.022	0.001	224.49	158.48	27.022	0.001	26.88	32.226	10.894	197.61	126.26	16.128	0.25918	0.38581	0.23311	0	1.8765	1.0734	3.2803	4.9659	2.0849	11.828	2.0666	1.4077	3.0338	0.00020329	0.99179	0.80435	0.21652
Imputed variant	rs9824441	3	22035073	G	A	45274	0.99042	0.92681	363.15	45.022	1.822	0.004	363.15	45.022	1.822	0.004	54.898	13.335	1.765	308.25	31.687	0.057	0.059349	0.12047	0.046766	0	2.363	1.172	4.7645	173.87	0.041267	732550	2.7918	1.5002	5.1952	0.00020335	0.85636	1.5848	0.4266
Imputed variant	rs1482856	3	156754441	G	A	270140	0.99375	0.9865	34.549	166.77	208.67	0.012	34.549	166.77	208.67	0.012	1.011	20.122	48.865	33.538	146.65	159.8	0.28765	0.15818	0.31431	0	4.5517	0.59625	34.747	10.144	1.367	75.272	2.4396	1.5066	3.9503	0.00020374	0.99332	0.76804	0.20678
Imputed variant	rs11003197	10	54593781	C	T	96008	0.99803	0.99524	224.49	158.49	27.023	0.002	224.49	158.49	27.023	0.002	26.88	32.226	10.893	197.61	126.26	16.13	0.25919	0.38581	0.23312	0	1.8763	1.0733	3.2801	4.9646	2.0844	11.825	2.0664	1.4076	3.0335	0.00020382	0.99179	0.8042	0.21652
Imputed variant	rs11163134	1	81299370	A	T	70504	0.97629	0.94827	234.11	153.63	22.229	0.03	234.11	153.63	22.229	0.03	29.957	30.183	9.856	204.16	123.44	12.373	0.24158	0.35641	0.21794	0	1.6663	0.95881	2.8959	5.4286	2.1624	13.629	1.9872	1.3443	2.9376	0.00020394	0.9371	0.85372	0.22986
Imputed variant	rs9524447	13	94993816	G	C	141902	0.97238	0.85423	349.99	58.245	1.763	0.007	349.99	58.245	1.763	0.007	51.942	17.665	0.39	298.04	40.58	1.373	0.075332	0.13176	0.063715	0	2.4978	1.3281	4.6977	1.6299	0.045954	57.808	2.2299	1.2505	3.9765	0.00020403	0.75461	1.5855	0.42689
Imputed variant	rs4796901	18	10704619	C	G	21177	0.9983	0.99603	231.43	153.55	25.014	0.003	231.43	153.55	25.014	0.003	28.004	32.996	9	203.43	120.56	16.014	0.24827	0.36426	0.22439	0	1.9882	1.1451	3.4518	4.0825	1.6481	10.113	1.9804	1.3428	2.9208	0.00020442	0.99882	0.81474	0.2194
Imputed variant	rs10439232	2	11212736	T	C	22334	0.99345	0.9631	362.53	46.448	1.022	0	362.53	46.448	1.022	0	52.625	17.354	0.022	309.91	29.094	1	0.059136	0.12427	0.045726	0	3.5126	1.8111	6.8127	0.12956	2.0388e-07	82326	2.9614	1.5967	5.4927	0.00020455	0.96549	1.5086	0.40627
Imputed variant	rs6076046	20	23267744	G	A	45323	0.98609	0.97555	53.721	172.61	183.65	0.025	53.721	172.61	183.65	0.025	3.196	21.367	45.434	50.525	151.24	138.21	0.34154	0.19829	0.37104	0	2.2335	0.66078	7.5491	5.1967	1.5982	16.898	2.3852	1.5305	3.717	0.00020511	0.97572	0.72101	0.19421
Directly typed variant	rs4867023	5	29971508	G	T	58104	1	1	140	212	58	0	140	212	58	0	39	24	7	101	188	51	0.4	0.27143	0.42647	0	0.33061	0.18827	0.58056	0.35546	0.1486	0.85027	0.50101	0.33506	0.74916	0.00020586	1	-0.73868	0.19901
Directly typed variant	rs3747899	18	34803165	A	G	52974	1	1	281	117	12	0	281	117	12	0	38	25	7	243	92	5	0.17195	0.27857	0.15	0	1.7377	0.99372	3.0387	8.9526	2.7032	29.65	2.1881	1.4302	3.3478	0.00020591	1	0.91571	0.24671
Directly typed variant	rs12698903	7	69837848	G	A	131402	1	1	353	52	5	0	353	52	5	0	51	17	2	302	35	3	0.07561	0.15	0.060294	0	2.8762	1.5	5.5149	3.9477	0.6437	24.211	2.7504	1.5692	4.8207	0.0002062	1	1.2942	0.34871
Imputed variant	rs2219266	3	67020864	T	C	121934	0.97679	0.93786	276.24	116.62	17.115	0.018	276.24	116.62	17.115	0.018	36.988	25.384	7.623	239.25	91.241	9.492	0.18398	0.29024	0.1621	0	1.7996	1.0281	3.1498	5.1948	1.8841	14.323	2.1137	1.3914	3.2108	0.00020621	0.92593	0.91159	0.24562
Imputed variant	rs4239288	18	10701687	A	G	21152	0.9825	0.96002	237.06	149.37	23.54	0.025	237.06	149.37	23.54	0.025	29.598	31.57	8.827	207.46	117.8	14.713	0.23959	0.35163	0.21653	0	1.8784	1.0837	3.2561	4.2053	1.6775	10.542	1.9623	1.3259	2.9041	0.00020697	0.94339	0.84597	0.228
Imputed variant	rs6039632	20	9894735	A	G	20002	0.99983	0.99967	149	193.93	67.07	0	149	193.93	67.07	0	37	28.934	4.066	112	165	63.004	0.40009	0.26476	0.42795	0	0.53082	0.3086	0.91307	0.19535	0.067038	0.56926	0.48135	0.32104	0.72171	0.000207	0.99832	-0.69966	0.18857
Directly typed variant	rs10747353	1	77751193	A	C	64206	1	1	132	195	83	0	132	195	83	0	13	34	23	119	161	60	0.44024	0.57143	0.41324	0	1.9331	0.97774	3.822	3.509	1.6616	7.4104	1.8932	1.3105	2.7351	0.00020715	1	0.69467	0.18724
Imputed variant	rs688723	18	63096684	A	G	105068	0.98263	0.96468	39.508	182.06	188.41	0.022	39.508	182.06	188.41	0.022	10.195	41.167	18.634	29.313	140.89	169.78	0.3184	0.43972	0.29342	0	0.84012	0.38024	1.8562	0.31557	0.13377	0.74446	0.52913	0.36464	0.76784	0.00020773	0.97357	-0.77477	0.20887
Imputed variant	rs3136603	3	172226144	G	A	299074	0.99863	0.99711	246.56	138.44	25.003	0.001	246.56	138.44	25.003	0.001	32.466	25.534	12	214.09	112.9	13.003	0.22981	0.35381	0.20428	0	1.4914	0.8465	2.6275	6.0857	2.5571	14.484	2.1328	1.4391	3.1609	0.00020798	0.98975	0.80599	0.2173
Imputed variant	rs4815191	20	23268637	T	C	45326	0.98575	0.97541	53.952	172.66	183.37	0.025	53.952	172.66	183.37	0.025	3.227	21.411	45.358	50.725	151.24	138.01	0.34217	0.19905	0.37163	0	2.2253	0.66168	7.4837	5.1661	1.5967	16.715	2.3799	1.528	3.7066	0.00020846	0.97536	0.71987	0.19411
Imputed variant	rs9869257	3	133451412	G	T	230598	0.99691	0.99456	176.36	189.45	44.187	0.004	176.36	189.45	44.187	0.004	21.366	31.569	17.064	154.99	157.88	27.123	0.33881	0.46927	0.31195	0	1.4505	0.80237	2.6223	4.5639	2.1432	9.7188	1.9502	1.3478	2.8219	0.00020852	0.99108	0.74606	0.20118
Imputed variant	rs1585911	5	105055467	G	A	175827	0.99415	0.98789	229.91	156.69	23.395	0.007	229.91	156.69	23.395	0.007	30.855	27.473	11.669	199.06	129.21	11.726	0.24814	0.36295	0.22451	0	1.3717	0.78369	2.4009	6.42	2.6239	15.709	1.968	1.3341	2.903	0.00020867	0.9774	0.8272	0.22307
Imputed variant	rs9831392	3	133451473	A	T	230599	0.9969	0.99454	176.36	189.45	44.189	0.003	176.36	189.45	44.189	0.003	21.367	31.569	17.064	154.99	157.88	27.125	0.33881	0.46926	0.31196	0	1.4505	0.80233	2.6221	4.5633	2.1429	9.7173	1.9501	1.3477	2.8217	0.00020871	0.99105	0.74601	0.20118
Imputed variant	1-164908903	1	164908903	T	A	160871	0.97033	0.92255	270.89	130.35	8.741	0.022	270.89	130.35	8.741	0.022	35.403	30.175	4.418	235.49	100.17	4.323	0.18029	0.27867	0.16003	0	2.0037	1.1689	3.4349	6.7978	1.7235	26.811	2.0277	1.3289	3.094	0.00020876	0.91309	0.97975	0.26421
Imputed variant	rs548441	18	63094745	G	C	105061	0.99194	0.98472	37.765	181.77	190.45	0.02	37.765	181.77	190.45	0.02	10.008	40.923	19.066	27.757	140.84	171.38	0.31379	0.4353	0.28878	0	0.80584	0.36132	1.7973	0.30855	0.13007	0.73193	0.52674	0.36274	0.76488	0.00020884	0.99274	-0.77225	0.20826
Imputed variant	rs55816503	4	4918127	G	C	7205	0.99485	0.98504	262.89	132.64	14.465	0.007	262.89	132.64	14.465	0.007	33.856	29.094	7.048	229.04	103.54	7.417	0.19703	0.30851	0.17408	0	1.9009	1.0998	3.2854	6.4285	2.1563	19.165	2.1167	1.4051	3.1888	0.00020943	0.98949	0.88943	0.23991
Imputed variant	rs6057038	20	9917466	A	G	20047	0.96063	0.91586	219.19	157.3	33.487	0.024	219.19	157.3	33.487	0.024	50.158	18.415	1.426	169.03	138.88	32.061	0.27352	0.15191	0.29856	0	0.44685	0.25036	0.79753	0.14989	0.027198	0.82608	0.42083	0.25785	0.68684	0.00020961	0.93524	-0.78499	0.21175
Imputed variant	rs372554	9	107979313	C	T	153867	0.99864	0.99152	356.54	51.462	2	0.002	356.54	51.462	2	0.002	54.019	13.981	2	302.52	37.481	0	0.067637	0.12844	0.055119	0	2.089	1.0593	4.1194	-1	-1	-1	2.5261	1.3938	4.5784	0.00020988	0.99687	1.4558	0.39273
Imputed variant	rs7719472	5	105049426	G	A	175812	0.98343	0.97551	139.24	194.61	76.137	0.019	139.24	194.61	76.137	0.019	15.304	30.163	24.53	123.93	164.45	51.607	0.42305	0.5659	0.39363	0	1.4854	0.76938	2.8676	3.8492	1.8806	7.8785	2.0081	1.39	2.9013	0.00021122	0.96883	0.70028	0.189
Imputed variant	rs11613185	12	12228667	T	A	21225	0.9421	0.81806	296.77	102.72	10.501	0.013	296.77	102.72	10.501	0.013	40.706	26.166	3.128	256.06	76.551	7.373	0.15088	0.23159	0.13427	0	2.1502	1.2362	3.7399	2.6688	0.68272	10.432	1.9433	1.2387	3.0487	0.00021156	0.73498	1.1413	0.30804
Imputed variant	rs10032342	4	110199163	T	C	194314	0.95637	0.8506	310.92	92.899	6.162	0.016	310.92	92.899	6.162	0.016	64.087	5.901	0.01	246.84	86.998	6.152	0.12833	0.042294	0.14604	0	0.26125	0.10859	0.62851	0.0062607	1.891e-11	2072700	0.25824	0.11036	0.60428	0.00021162	0.86703	-1.1199	0.30229
Imputed variant	rs4797464	18	10704222	T	A	21176	0.9979	0.99606	231.27	153.72	25.009	0.002	231.27	153.72	25.009	0.002	28.002	32.998	9	203.26	120.73	16.009	0.24847	0.36427	0.22462	0	1.9841	1.1428	3.4446	4.0808	1.6473	10.109	1.9779	1.3412	2.9169	0.00021164	0.99883	0.81271	0.21937
Imputed variant	rs12925981	16	13722283	C	G	33708	0.99827	0.98868	347.56	60.398	2.042	0.003	347.56	60.398	2.042	0.003	50.809	17.147	2.042	296.75	43.251	0	0.078637	0.15165	0.063605	0	2.3155	1.2288	4.3631	-1	-1	-1	2.6318	1.5107	4.5849	0.0002117	0.97812	1.3122	0.35422
Imputed variant	rs1303834	4	133782103	A	G	236530	0.98952	0.98065	43.005	175.17	191.78	0.048	43.005	175.17	191.78	0.048	1.087	23.694	45.213	41.918	151.47	146.57	0.31855	0.18479	0.34609	0.00011707	6.0321	0.85585	42.515	11.896	1.7213	82.214	2.3349	1.4812	3.6806	0.00021219	0.97567	0.7584	0.20475
Imputed variant	rs6114020	20	23233548	T	C	45218	0.99429	0.96633	340.16	68.692	1.136	0.013	340.16	68.692	1.136	0.013	48.098	20.855	1.043	292.06	47.837	0.093	0.086544	0.16387	0.070624	0	2.6472	1.4558	4.8137	68.1	0.082623	56130	2.5792	1.5104	4.4043	0.0002127	0.95056	1.2929	0.34912
Directly typed variant	rs6430384	2	133731788	T	G	219996	1	1	136	214	60	0	136	214	60	0	36	30	4	100	184	56	0.40732	0.27143	0.43529	0	0.4529	0.26333	0.77894	0.19841	0.06714	0.58635	0.48331	0.32327	0.72257	0.00021282	1	-0.7348	0.19842
Imputed variant	rs9869535	3	133451581	G	A	230600	0.9853	0.9738	180.01	187.99	41.984	0.018	180.01	187.99	41.984	0.018	21.778	32.218	16.001	158.23	155.77	25.983	0.33167	0.45873	0.30551	0	1.5027	0.83551	2.7028	4.4744	2.0775	9.6367	1.9266	1.3303	2.7901	0.00021289	0.97078	0.75877	0.2049
Imputed variant	rs8050035	16	13721967	C	G	33706	0.99952	0.99718	347.83	60.169	2	0	347.83	60.169	2	0	50.833	17.167	2	297	43.002	0	0.078255	0.15119	0.063238	0	2.3325	1.2376	4.3958	-1	-1	-1	2.6386	1.5132	4.6011	0.00021513	0.98675	1.3089	0.3537
Imputed variant	rs1079734	22	33161552	G	A	24113	0.98885	0.98113	60.12	187.2	162.67	0.011	60.12	187.2	162.67	0.011	18.128	35.273	16.597	41.992	151.92	146.08	0.37493	0.51094	0.34693	0	0.53782	0.27755	1.0421	0.26319	0.12443	0.55667	0.50849	0.35226	0.73401	0.00021534	0.98587	-0.71265	0.19259
Imputed variant	rs62564583	9	78889893	C	T	99538	0.98891	0.92104	358.57	51.005	0.41	0.011	358.57	51.005	0.41	0.011	52.57	17.261	0.167	306	33.744	0.243	0.063203	0.12568	0.05034	0	2.9775	1.555	5.7016	4.0004	0.0078248	2045.2	2.7118	1.4786	4.9737	0.00021561	0.9089	1.539	0.41595
Imputed variant	11-11433645	11	11433645	G	A	24712	0.98272	0.92758	331.91	76.174	1.905	0.014	331.91	76.174	1.905	0.014	45.986	22.968	1.042	285.92	53.206	0.863	0.097545	0.17895	0.080785	0	2.684	1.5027	4.7939	7.5072	0.42578	132.36	2.48	1.4853	4.1411	0.00021604	0.91899	1.2434	0.3361
Imputed variant	rs4797461	18	10703894	A	G	21173	0.9984	0.99653	231.16	153.84	25.004	0.001	231.16	153.84	25.004	0.001	27.998	33.002	9	203.16	120.84	16.004	0.24859	0.3643	0.22477	0	1.9818	1.1415	3.4406	4.0806	1.6471	10.109	1.9765	1.3402	2.9148	0.00021604	0.99895	0.81147	0.21935
Imputed variant	rs62095600	18	10703886	G	A	21172	0.9984	0.99653	231.15	153.84	25.004	0.001	231.15	153.84	25.004	0.001	27.998	33.002	9	203.16	120.84	16.004	0.2486	0.3643	0.22477	0	1.9817	1.1415	3.4405	4.0806	1.6471	10.109	1.9765	1.3402	2.9147	0.00021612	0.99895	0.81145	0.21935
Imputed variant	rs28723388	17	6035893	G	C	9835	0.99185	0.95048	347.79	60.171	2.031	0.007	347.79	60.171	2.031	0.007	49.483	20.492	0.021	298.31	39.679	2.01	0.078334	0.14668	0.064264	0	3.1134	1.6879	5.7426	0.062984	7.8203e-08	50727	2.5029	1.4302	4.3802	0.00021613	0.94255	1.3672	0.36958
Imputed variant	rs4797463	18	10703999	C	A	21175	0.99823	0.99628	231.2	153.79	25.006	0.002	231.2	153.79	25.006	0.002	28.012	32.988	9	203.19	120.8	16.006	0.24854	0.3642	0.22473	0	1.9807	1.1409	3.4387	4.0786	1.6464	10.104	1.9761	1.3399	2.9142	0.00021615	0.99856	0.81162	0.21939
Imputed variant	rs4797462	18	10703984	G	A	21174	0.99825	0.99631	231.19	153.8	25.005	0.003	231.19	153.8	25.005	0.003	28.012	32.988	9	203.18	120.81	16.005	0.24855	0.3642	0.22474	0	1.9806	1.1408	3.4385	4.0788	1.6465	10.104	1.976	1.3399	2.9142	0.00021637	0.99856	0.81156	0.21939
Imputed variant	rs4239289	18	10701699	C	T	21153	0.98238	0.95964	237.05	149.43	23.483	0.036	237.05	149.43	23.483	0.036	29.615	31.625	8.752	207.43	117.81	14.731	0.23953	0.35096	0.21659	0	1.8803	1.085	3.2584	4.1614	1.657	10.451	1.9558	1.3214	2.8949	0.0002165	0.94116	0.84477	0.22838
Imputed variant	rs9393414	6	10571128	G	C	22679	0.98173	0.96968	51.647	187.76	170.56	0.042	51.647	187.76	170.56	0.042	15.813	36.38	17.8	35.834	151.38	152.76	0.35497	0.48581	0.32804	0.00010244	0.54461	0.27218	1.0898	0.26406	0.12241	0.56965	0.51671	0.35759	0.74663	0.00021651	0.97061	-0.73342	0.19828
Imputed variant	rs62158541	2	127608424	G	A	211116	0.97197	0.89181	321.38	86.745	1.853	0.019	321.38	86.745	1.853	0.019	43.632	26.311	0.05	277.75	60.434	1.803	0.11031	0.18867	0.09418	0	2.7714	1.5861	4.8426	0.17653	2.4275e-05	1283.8	2.2366	1.3627	3.6709	0.00021665	0.83145	1.2638	0.34169
Imputed variant	rs1956410	14	89230364	A	G	123530	0.99704	0.99462	99.678	194.58	115.74	0.002	99.678	194.58	115.74	0.002	8.851	29.171	31.976	90.827	165.4	83.768	0.48041	0.33482	0.51038	0	1.8098	0.81766	4.0057	3.9171	1.7575	8.7304	2.071	1.4136	3.034	0.00021667	0.99182	0.68775	0.18594
Imputed variant	rs9948734	18	53831221	A	G	87545	0.98074	0.95414	258.64	133.78	17.551	0.024	258.64	133.78	17.551	0.024	31.393	32.79	5.81	227.25	100.99	11.741	0.20597	0.31725	0.18306	0	2.3502	1.366	4.0437	3.5821	1.2387	10.359	2.0736	1.3823	3.1106	0.00021679	0.96358	0.87146	0.23562
Imputed variant	10-54596644	10	54596644	A	C	96014	0.99393	0.98645	230.18	153.97	25.839	0.015	230.18	153.97	25.839	0.015	27.398	32.673	9.926	202.78	121.29	15.913	0.2508	0.37519	0.22518	0	1.9937	1.1441	3.4741	4.6167	1.9007	11.214	2.0662	1.4037	3.0413	0.00021703	0.98417	0.81118	0.21934
Imputed variant	rs7148308	14	89228710	G	C	123528	0.9972	0.99489	99.706	194.56	115.73	0.002	99.706	194.56	115.73	0.002	8.856	29.165	31.977	90.85	165.4	83.752	0.48046	0.33485	0.51044	0	1.8089	0.81739	4.0032	3.9168	1.7576	8.7283	2.0712	1.4138	3.0343	0.00021712	0.99237	0.68744	0.18588
Imputed variant	17-66760148	17	66760148	G	A	92959	0.93803	0.87796	211.53	162.79	35.642	0.036	211.53	162.79	35.642	0.036	49.823	18.093	2.079	161.71	144.7	33.563	0.28548	0.15895	0.31153	0	0.40584	0.22658	0.72692	0.20105	0.047807	0.84547	0.41764	0.2581	0.6758	0.00021712	0.886	-0.81116	0.21934
Directly typed variant	rs9914594	17	6044698	G	A	9864	1	1	210	174	25	0	210	174	25	0	23	40	7	187	134	18	0.27384	0.38571	0.25074	0	2.427	1.388	4.2439	3.1618	1.1931	8.379	1.8763	1.2805	2.7494	0.00021728	1	0.81779	0.22114
Directly typed variant	rs1917820	10	50772362	T	C	90232	1	1	122	204	84	0	122	204	84	0	11	34	25	111	170	59	0.45366	0.6	0.42353	0	2.0182	0.98165	4.1492	4.2758	1.9673	9.293	2.0417	1.4092	2.9581	0.00021766	1	0.69153	0.18702
Directly typed variant	rs10776583	10	50779645	A	C	90245	1	1	122	204	84	0	122	204	84	0	11	34	25	111	170	59	0.45366	0.6	0.42353	0	2.0182	0.98165	4.1492	4.2758	1.9673	9.293	2.0417	1.4092	2.9581	0.00021766	1	0.69153	0.18702
Imputed variant	rs7836730	8	23571097	G	C	66987	0.9888	0.98262	95.718	203.29	110.98	0.011	95.718	203.29	110.98	0.011	25.683	35.642	8.673	70.035	167.65	102.31	0.48138	0.6215	0.45253	0	0.57975	0.32496	1.0343	0.23116	0.10104	0.52886	0.5034	0.34652	0.7313	0.00021775	0.96916	-0.70256	0.19001
Imputed variant	rs2664101	3	9083727	A	G	22848	0.99808	0.99682	70.47	213.67	125.85	0.008	70.47	213.67	125.85	0.008	5.006	31.992	33.001	65.464	181.67	92.854	0.43246	0.30003	0.45972	0	2.3028	0.86123	6.1574	4.6477	1.7237	12.532	1.9851	1.3418	2.9369	0.00021797	0.99889	0.72745	0.19675
Imputed variant	rs1541233	20	23267540	A	G	45320	0.98339	0.97029	53.483	172.99	183.49	0.04	53.483	172.99	183.49	0.04	3.274	21.347	45.375	50.209	151.65	138.11	0.34145	0.19926	0.37072	0	2.1588	0.64613	7.2128	5.0384	1.5681	16.188	2.3674	1.5202	3.6867	0.0002196	0.96935	0.72156	0.19526
Imputed variant	rs10936060	3	156786437	T	C	270173	0.98657	0.97286	32.307	161.47	216.2	0.016	32.307	161.47	216.2	0.016	1.007	19.04	49.95	31.3	142.43	166.25	0.27573	0.15039	0.30153	0	4.155	0.53964	31.992	9.3386	1.252	69.654	2.4388	1.4918	3.987	0.00021963	0.97894	0.77493	0.20971
Imputed variant	rs62095566	18	10701810	T	G	21156	0.9994	0.9985	231.14	153.86	25	0.001	231.14	153.86	25	0.001	28	33	9	203.14	120.86	16	0.24861	0.36429	0.22479	0	1.981	1.141	3.4392	4.081	1.6473	10.11	1.9761	1.34	2.9143	0.00021977	0.99963	0.81017	0.21925
Imputed variant	rs2071019	11	10476698	C	T	22461	0.99323	0.95148	360.83	47.145	2.017	0.007	360.83	47.145	2.017	0.007	53.489	15.501	1.008	307.34	31.644	1.009	0.062414	0.12513	0.049504	0	2.8147	1.4353	5.5196	5.7402	0.35776	92.1	2.7461	1.4937	5.0483	0.00021982	0.91126	1.5026	0.40664
Imputed variant	rs3753	18	24035675	T	C	35734	0.97904	0.9011	333.17	74.169	2.654	0.012	333.17	74.169	2.654	0.012	47.445	21.489	1.065	285.72	52.68	1.589	0.096926	0.16871	0.082147	0	2.4565	1.364	4.4241	4.0362	0.34014	47.895	2.2676	1.3479	3.8149	0.00022044	0.89072	1.2798	0.34642
Directly typed variant	rs3012619	9	104794175	G	A	145416	1	1	200	182	28	0	200	182	28	0	23	36	11	177	146	17	0.29024	0.41429	0.26471	0	1.8976	1.0761	3.3461	4.9795	2.0778	11.934	1.9648	1.3477	2.8644	0.00022055	1	0.78875	0.21351
Directly typed variant	rs1342112	9	104794273	T	C	145417	1	1	200	182	28	0	200	182	28	0	23	36	11	177	146	17	0.29024	0.41429	0.26471	0	1.8976	1.0761	3.3461	4.9795	2.0778	11.934	1.9648	1.3477	2.8644	0.00022055	1	0.78875	0.21351
Imputed variant	rs10969362	9	2985436	T	C	8101	0.97288	0.94603	223.44	150.28	36.238	0.034	223.44	150.28	36.238	0.034	24.237	36.67	9.084	199.21	113.61	27.154	0.27168	0.39175	0.24696	0	2.6528	1.5116	4.6557	2.7496	1.1618	6.5074	1.9639	1.341	2.8761	0.00022073	0.94572	0.78008	0.21117
Imputed variant	rs7147796	14	89228569	C	G	123527	0.99508	0.99134	100.03	194.81	115.16	0.004	100.03	194.81	115.16	0.004	8.865	29.369	31.763	91.164	165.44	83.392	0.48155	0.33644	0.51143	0	1.8255	0.82568	4.0361	3.9169	1.7572	8.7308	2.0646	1.4098	3.0235	0.000221	0.98815	0.68828	0.18634
Imputed variant	rs2187417	18	10700185	C	T	21143	0.99813	0.9952	230.95	153.96	25.076	0.008	230.95	153.96	25.076	0.008	27.984	33.007	9.007	202.97	120.95	16.069	0.24892	0.36445	0.22514	0	1.9793	1.14	3.4363	4.0655	1.6422	10.065	1.9736	1.3383	2.9102	0.00022179	0.99625	0.8105	0.21948
Imputed variant	17-6027060	17	6027060	T	C	9803	0.98024	0.88301	346.9	60.663	2.426	0.01	346.9	60.663	2.426	0.01	49.85	19.896	0.251	297.05	40.767	2.175	0.079898	0.14571	0.06635	0	2.9082	1.5735	5.3752	0.68767	0.010921	43.302	2.4	1.3733	4.1943	0.00022185	0.85306	1.4128	0.38259
Imputed variant	rs8049095	16	13722136	G	A	33707	0.99958	0.99745	347.85	60.151	2	0	347.85	60.151	2	0	50.852	17.148	2	297	43.003	0	0.078233	0.15106	0.06324	0	2.3289	1.2355	4.39	-1	-1	-1	2.6357	1.5113	4.5967	0.00022198	0.98799	1.3054	0.35351
Imputed variant	rs10029794	4	44520496	G	A	85223	0.99151	0.98829	134.57	199.7	75.732	0.002	134.57	199.7	75.732	0.002	35.351	28.645	6.004	99.219	171.05	69.728	0.42825	0.29038	0.45663	0	0.47002	0.27082	0.81574	0.24167	0.096525	0.60508	0.48693	0.32807	0.72271	0.00022212	0.98695	-0.7049	0.1909
Imputed variant	rs1468711	12	9008318	G	C	14715	0.98149	0.96948	123.77	210.96	75.233	0.036	123.77	210.96	75.233	0.036	34.194	27.846	7.956	89.573	183.12	67.277	0.44081	0.31258	0.46721	0	0.39834	0.22742	0.69773	0.30978	0.13457	0.71312	0.51853	0.35184	0.7642	0.00022282	0.97219	-0.71723	0.19428
Imputed variant	rs6480973	10	54573012	C	G	95955	0.99818	0.99663	61.709	188.96	159.33	0	61.709	188.96	159.33	0	20.855	32.108	17.037	40.854	156.85	142.3	0.38095	0.52727	0.35082	0	0.40101	0.20936	0.76807	0.23454	0.1132	0.48597	0.4845	0.33558	0.69953	0.0002232	0.99518	-0.70987	0.19231
Imputed variant	rs10824808	10	54573149	G	T	95957	0.99805	0.99643	61.691	188.94	159.36	0	61.691	188.94	159.36	0	20.846	32.115	17.04	40.845	156.83	142.32	0.38089	0.52719	0.35076	0	0.40123	0.20947	0.76855	0.23459	0.11321	0.48608	0.48455	0.33561	0.6996	0.0002235	0.99483	-0.70994	0.19235
Imputed variant	rs62158542	2	127608430	C	A	211117	0.9719	0.89149	321.5	86.644	1.843	0.015	321.5	86.644	1.843	0.015	43.703	26.249	0.044	277.8	60.395	1.799	0.11016	0.18813	0.09411	0	2.7626	1.5807	4.8282	0.15547	1.2077e-05	2001.3	2.2306	1.3584	3.6626	0.00022381	0.82822	1.2643	0.34258
Directly typed variant	rs6134687	20	12830779	C	A	25964	1	1	342	65	3	0	342	65	3	0	48	21	1	294	44	2	0.086585	0.16429	0.070588	0	2.9233	1.5999	5.3414	3.0625	0.27237	34.434	2.5883	1.5163	4.4184	0.00022404	1	1.2381	0.33552
Imputed variant	rs2156617	18	10700420	T	C	21144	0.99832	0.99568	230.94	153.98	25.072	0.007	230.94	153.98	25.072	0.007	27.987	33.007	9.004	202.96	120.97	16.068	0.24893	0.3644	0.22516	0	1.9787	1.1397	3.4353	4.0637	1.6413	10.061	1.973	1.338	2.9094	0.00022413	0.99689	0.80969	0.21942
Directly typed variant	rs4796900	18	10701798	A	C	21155	1	1	231	154	25	0	231	154	25	0	28	33	9	203	121	16	0.24878	0.36429	0.225	0	1.9773	1.1389	3.4327	4.0781	1.6461	10.103	1.9738	1.3384	2.9107	0.00022425	1	0.80892	0.21922
Imputed variant	rs17018700	4	92674447	T	C	165606	0.99369	0.96341	352.01	52.028	5.961	0.005	352.01	52.028	5.961	0.005	48.972	20.033	0.992	303.03	31.995	4.969	0.077989	0.15727	0.061667	0	3.8744	2.0536	7.3096	1.2353	0.14015	10.889	2.8397	1.6351	4.9316	0.00022427	0.93305	1.2608	0.34168
Imputed variant	rs2156618	18	10700451	A	G	21145	0.99834	0.99573	230.94	153.98	25.073	0.008	230.94	153.98	25.073	0.008	27.988	33.007	9.004	202.95	120.97	16.069	0.24893	0.3644	0.22516	0	1.9786	1.1397	3.4351	4.0633	1.6411	10.06	1.9729	1.3379	2.9093	0.00022431	0.99694	0.80962	0.21941
Imputed variant	rs242701	18	58771291	A	C	96828	0.98157	0.96946	137.82	203.36	68.796	0.023	137.82	203.36	68.796	0.023	16.264	30.193	23.54	121.55	173.17	45.256	0.41582	0.55197	0.38779	0	1.3031	0.68304	2.486	3.8875	1.8956	7.9726	1.945	1.3474	2.8077	0.00022453	0.96577	0.72028	0.19521
Imputed variant	rs2156619	18	10700573	T	G	21146	0.9984	0.9959	230.94	153.98	25.068	0.006	230.94	153.98	25.068	0.006	27.989	33.006	9.004	202.96	120.98	16.064	0.24893	0.36439	0.22515	0	1.9784	1.1395	3.4347	4.0644	1.6415	10.063	1.9729	1.3379	2.9093	0.00022454	0.99712	0.80951	0.2194
Imputed variant	rs9366504	6	10572615	C	G	22683	0.97297	0.95201	52.533	189.38	168.06	0.027	52.533	189.38	168.06	0.027	16.002	36.428	17.567	36.531	152.95	150.49	0.35911	0.48882	0.3324	0	0.5437	0.27277	1.0838	0.26649	0.12366	0.57425	0.52068	0.36044	0.75215	0.00022466	0.95606	-0.73644	0.1996
Imputed variant	rs11003186	10	54576124	T	C	95965	0.99583	0.99273	61.834	188.55	159.62	0.002	61.834	188.55	159.62	0.002	20.794	32.172	17.033	41.04	156.37	142.59	0.38075	0.52686	0.35067	0	0.40605	0.21201	0.77771	0.23577	0.11378	0.48855	0.48497	0.3359	0.7002	0.00022468	0.99159	-0.71024	0.1925
Imputed variant	rs10918038	1	164513779	G	A	160269	0.98652	0.97304	209.63	170.48	29.876	0.009	209.63	170.48	29.876	0.009	48.549	20.466	0.984	161.09	150.02	28.892	0.28078	0.16025	0.30559	0	0.45266	0.25794	0.79436	0.113	0.014772	0.86447	0.43361	0.26827	0.70085	0.00022469	0.97893	-0.78564	0.21294
Imputed variant	rs4778625	15	81099098	C	T	93884	0.99768	0.98361	357.46	45.488	7.045	0.012	357.46	45.488	7.045	0.012	52.935	13.014	4.045	304.52	32.474	3	0.072658	0.15076	0.05658	0	2.3054	1.1378	4.6713	7.7566	1.6936	35.524	2.9599	1.6809	5.2122	0.00022487	0.98264	1.2419	0.33663
Imputed variant	rs8094138	18	10700789	T	C	21147	0.9985	0.99615	230.94	153.99	25.067	0.007	230.94	153.99	25.067	0.007	27.988	33.008	9.004	202.95	120.98	16.063	0.24894	0.3644	0.22516	0	1.9784	1.1395	3.4347	4.0646	1.6416	10.064	1.9729	1.3379	2.9093	0.00022494	0.99739	0.80931	0.21937
Imputed variant	rs62095595	18	10702485	A	G	21163	0.99881	0.99705	231	153.96	25.036	0	231	153.96	25.036	0	27.996	33.004	9	203	120.96	16.036	0.24883	0.36431	0.22505	0	1.9785	1.1396	3.4348	4.0696	1.6431	10.079	1.9735	1.3383	2.9102	0.00022516	0.99907	0.80882	0.21925
Imputed variant	rs12663418	6	10569162	G	A	22675	0.97851	0.96266	51.67	187.67	170.61	0.049	51.67	187.67	170.61	0.049	15.765	36.34	17.885	35.905	151.33	152.73	0.35493	0.48485	0.32818	0.00011951	0.54693	0.2732	1.0949	0.2667	0.12367	0.57516	0.51901	0.35918	0.74997	0.00022569	0.96335	-0.73396	0.199
Imputed variant	rs9818500	3	156760139	C	T	270148	0.9856	0.9713	35.35	166.47	208.16	0.014	35.35	166.47	208.16	0.014	1.168	20.1	48.729	34.182	146.37	159.44	0.28924	0.16026	0.3158	0	4.0188	0.59969	26.931	8.9445	1.3758	58.151	2.4184	1.497	3.9069	0.00022602	0.98311	0.76435	0.20725
Imputed variant	rs7524839	1	69482704	T	G	51377	0.96066	0.92885	50.928	186.62	172.4	0.05	50.928	186.62	172.4	0.05	13.601	41.13	15.258	37.327	145.49	157.14	0.35184	0.48816	0.32378	0.00012195	0.77585	0.38115	1.5793	0.26647	0.11814	0.60103	0.50203	0.34736	0.72557	0.00022628	0.94784	-0.73821	0.20018
Imputed variant	rs8097146	18	10701051	G	C	21149	0.99861	0.99645	230.93	154	25.062	0.008	230.93	154	25.062	0.008	27.991	33.006	9.003	202.94	120.99	16.059	0.24893	0.36437	0.22517	0	1.9778	1.1392	3.4337	4.0646	1.6415	10.065	1.9726	1.3377	2.9089	0.0002263	0.99782	0.80884	0.21933
Imputed variant	rs62095569	18	10702303	T	C	21159	0.99886	0.99715	230.98	153.98	25.039	0.002	230.98	153.98	25.039	0.002	27.996	33.004	9	202.98	120.98	16.039	0.24885	0.36431	0.22508	0	1.978	1.1393	3.434	4.0684	1.6427	10.076	1.9731	1.338	2.9096	0.00022636	0.99911	0.80848	0.21924
Imputed variant	rs8093366	18	10700973	C	T	21148	0.99859	0.99638	230.93	154	25.066	0.005	230.93	154	25.066	0.005	27.991	33.006	9.003	202.94	120.99	16.063	0.24894	0.36437	0.22517	0	1.9779	1.1393	3.4338	4.0636	1.6412	10.062	1.9726	1.3377	2.9088	0.00022637	0.99775	0.80883	0.21933
Imputed variant	rs7845596	8	2703156	C	G	7075	0.98682	0.95243	311.58	92.665	5.736	0.021	311.58	92.665	5.736	0.021	42.786	23.822	3.385	268.79	68.843	2.351	0.127	0.21854	0.10816	0	2.1739	1.2334	3.8313	9.0453	1.6607	49.266	2.3059	1.4437	3.683	0.00022691	0.94719	1.0755	0.29169
Imputed variant	rs6575012	14	89056699	G	A	123306	0.98902	0.98282	114.37	195.4	100.21	0.008	114.37	195.4	100.21	0.008	30.194	32.135	7.668	84.179	163.27	92.547	0.48273	0.33909	0.51231	0	0.54873	0.31279	0.96265	0.231	0.099147	0.53818	0.48842	0.33373	0.71483	0.00022739	0.9809	-0.69095	0.18743
Imputed variant	rs59579562	2	34950671	T	C	62745	0.96964	0.94816	192	180.58	37.397	0.024	192	180.58	37.397	0.024	45.814	22.384	1.801	146.18	158.2	35.596	0.31145	0.18562	0.33736	0	0.45147	0.25964	0.78503	0.16144	0.034841	0.74804	0.44768	0.2841	0.70545	0.00022819	0.95096	-0.77176	0.2094
Directly typed variant	rs13019113	2	11209361	G	A	22321	1	1	369	40	1	0	369	40	1	0	54	16	0	315	24	1	0.05122	0.11429	0.038235	0	3.8889	1.9402	7.7949	-1	-1	-1	3.2457	1.6915	6.2277	0.00022834	1	1.5521	0.42116
Imputed variant	rs9931041	16	14085006	C	T	34641	0.97818	0.94235	14.534	130.7	264.73	0.034	14.534	130.7	264.73	0.034	3.19	35.289	31.51	11.344	95.411	233.22	0.19486	0.29768	0.17369	0	1.3153	0.35817	4.8299	0.48046	0.13138	1.757	0.49591	0.3281	0.74955	0.00022836	0.95089	-0.90835	0.24648
Imputed variant	9-83842428	9	83842428	A	G	109964	0.96626	0.81308	351.91	55.342	2.733	0.012	351.91	55.342	2.733	0.012	51.911	16.192	1.894	300	39.15	0.839	0.074158	0.14272	0.060043	0	2.3902	1.2481	4.5774	13.046	0.98141	173.43	2.6062	1.4746	4.6064	0.00022897	0.80676	1.4372	0.39004
Imputed variant	rs1324328	1	193444619	T	C	210488	0.98245	0.90756	337.34	68.83	3.818	0.016	337.34	68.83	3.818	0.016	48.709	19.476	1.814	288.63	49.354	2.004	0.093255	0.16503	0.078477	0	2.3383	1.2756	4.2864	5.3637	0.70341	40.9	2.3209	1.3708	3.9295	0.00022904	0.83688	1.3167	0.35735
Imputed variant	rs62095568	18	10701898	C	T	21158	0.99899	0.99746	230.94	154.02	25.046	0	230.94	154.02	25.046	0	27.996	33.004	9	202.94	121.02	16.046	0.24892	0.36431	0.22516	0	1.977	1.1387	3.4321	4.0658	1.6417	10.069	1.9722	1.3374	2.9084	0.0002291	0.99921	0.8077	0.21921
Imputed variant	rs12783404	10	85941308	G	A	155758	0.99227	0.96592	332.72	74.262	3.009	0.006	332.72	74.262	3.009	0.006	45.797	23.199	1.001	286.93	51.063	2.008	0.097904	0.18001	0.080999	0	2.8464	1.5914	5.0912	3.1232	0.27819	35.064	2.4908	1.4932	4.1548	0.00022926	0.95386	1.2023	0.32633
Imputed variant	rs62095567	18	10701862	G	C	21157	0.999	0.99748	230.93	154.02	25.047	0	230.93	154.02	25.047	0	27.996	33.004	9	202.94	121.02	16.047	0.24892	0.36431	0.22516	0	1.9769	1.1387	3.432	4.0655	1.6416	10.068	1.9722	1.3374	2.9083	0.00022935	0.99922	0.80762	0.21921
Imputed variant	rs7623551	3	67006795	G	C	121909	0.99802	0.99648	220.79	155.19	34.009	0.002	220.79	155.19	34.009	0.002	24.018	35.982	10.001	196.78	119.21	24.008	0.27221	0.39988	0.24593	0	2.4728	1.4064	4.3479	3.4129	1.4578	7.9902	2.0431	1.3965	2.9893	0.00022937	0.99834	0.76196	0.20682
Imputed variant	rs1080569	14	89055550	A	T	123304	0.98857	0.98225	114.46	195.38	100.15	0.006	114.46	195.38	100.15	0.006	30.199	32.134	7.665	84.258	163.25	92.487	0.48255	0.33904	0.5121	0	0.5492	0.31307	0.96342	0.23123	0.09924	0.53878	0.4887	0.33391	0.71525	0.00022959	0.98071	-0.69051	0.18743
Imputed variant	rs58767366	9	78895526	T	C	99549	0.97965	0.84783	362.78	47.124	0.078	0.014	362.78	47.124	0.078	0.014	54.33	15.636	0.031	308.45	31.488	0.047	0.057661	0.11213	0.046446	0	2.8192	1.4405	5.5175	3.7447	2.2081e-06	6350500	2.5929	1.3741	4.8927	0.00023012	0.76277	1.7516	0.47553
Imputed variant	rs13396772	2	140250586	A	G	230640	0.99208	0.98715	169.17	186.06	54.762	0.009	169.17	186.06	54.762	0.009	19.861	31.035	19.102	149.31	155.03	35.66	0.36048	0.49458	0.33287	0	1.5049	0.82066	2.7598	4.0269	1.9472	8.3281	1.9612	1.3577	2.8328	0.00023025	0.99204	0.71416	0.19389
Imputed variant	rs9915487	17	66760718	C	T	92960	0.94688	0.89833	212.2	162.22	35.554	0.035	212.2	162.22	35.554	0.035	49.989	17.987	2.021	162.21	144.23	33.533	0.28457	0.15736	0.31076	0	0.40467	0.22573	0.72546	0.19556	0.045662	0.83757	0.41418	0.25551	0.67139	0.00023075	0.90271	-0.8007	0.21742
Imputed variant	rs11632623	15	89189009	A	G	106402	0.92655	0.87983	109.29	193.83	106.82	0.055	109.29	193.83	106.82	0.055	9.929	30.936	29.124	99.363	162.89	77.699	0.49699	0.63713	0.46814	0.00013415	1.9005	0.89133	4.0525	3.7511	1.7211	8.1751	1.9948	1.3696	2.9054	0.00023093	0.90152	0.69804	0.18955
Directly typed variant	rs4563088	17	78435577	A	G	113716	1	1	197	183	30	0	197	183	30	0	21	38	11	176	145	19	0.29634	0.42857	0.26912	0	2.1964	1.2341	3.9091	4.8521	2.0336	11.577	2.0369	1.3997	2.9642	0.00023097	1	0.78478	0.21311
Imputed variant	rs62141876	2	58491770	C	T	113011	0.94379	0.87972	243.42	148.72	17.851	0.013	243.42	148.72	17.851	0.013	31.789	30.506	7.704	211.63	118.21	10.147	0.22491	0.32796	0.20369	0	1.718	0.9958	2.964	5.0545	1.8445	13.851	1.9078	1.2799	2.8437	0.00023115	0.83344	0.92512	0.25123
Imputed variant	rs4940424	18	56453827	G	C	92375	0.97527	0.88516	341.64	66.016	2.326	0.018	341.64	66.016	2.326	0.018	48.411	21.454	0.131	293.23	44.562	2.195	0.086184	0.15512	0.071991	0	2.9161	1.6034	5.3035	0.36149	0.0013599	96.091	2.3668	1.3762	4.0702	0.00023121	0.86965	1.3538	0.36765
Imputed variant	rs4935362	10	54602222	A	G	96036	0.97211	0.94074	234.85	152.76	22.368	0.024	234.85	152.76	22.368	0.024	28.929	32.024	9.041	205.92	120.74	13.327	0.24086	0.35793	0.21676	0	1.888	1.0885	3.2745	4.8289	1.9055	12.237	2.0143	1.3628	2.9773	0.00023122	0.91226	0.85566	0.23238
Imputed variant	rs12455342	18	56499160	A	G	92489	0.94056	0.89211	193.6	169.16	47.202	0.035	193.6	169.16	47.202	0.035	24.143	29.215	16.633	169.46	139.95	30.569	0.32145	0.44635	0.29573	0	1.4653	0.81737	2.6268	3.8191	1.8335	7.955	1.9199	1.3239	2.7843	0.00023136	0.91113	0.75849	0.206
Imputed variant	rs10991589	9	107974681	G	A	153839	0.99197	0.94608	358.01	50.244	1.736	0.008	358.01	50.244	1.736	0.008	54.568	13.699	1.731	303.44	36.545	0.005	0.065509	0.12258	0.053758	0	2.0845	1.0512	4.1333	1925.2	1.6921e-09	2190400000000000	2.4591	1.3427	4.5039	0.00023155	0.90578	1.5371	0.41748
Imputed variant	rs12686386	9	123803287	C	T	184137	0.99606	0.98867	284.23	109.77	15.992	0.008	284.23	109.77	15.992	0.008	36.069	27.931	6	248.16	81.84	9.992	0.17288	0.28522	0.14974	0	2.3481	1.3499	4.0845	4.1314	1.4159	12.055	2.2657	1.4842	3.4589	0.00023169	0.99558	0.88123	0.23936
Directly typed variant	rs1286644	3	25548205	A	G	53216	1	1	115	215	80	0	115	215	80	0	32	31	7	83	184	73	0.45732	0.32143	0.48529	0	0.43699	0.25016	0.76334	0.24872	0.10355	0.59737	0.50239	0.34176	0.73851	0.0002323	1	-0.71406	0.19398
Imputed variant	rs10132509	14	89203781	A	G	123492	0.99412	0.99123	96.91	193.98	119.11	0.003	96.91	193.98	119.11	0.003	7.996	29.886	32.118	88.914	164.09	86.992	0.47293	0.3277	0.50283	0	2.0253	0.89025	4.6073	4.1055	1.7918	9.4068	2.0749	1.4138	3.045	0.00023252	0.99601	0.68218	0.18534
Imputed variant	rs1507851	1	69483937	T	C	51379	0.96011	0.92775	50.931	186.61	172.43	0.036	50.931	186.61	172.43	0.036	13.594	41.097	15.307	37.337	145.51	157.12	0.35182	0.48776	0.32383	0	0.77574	0.38105	1.5792	0.26758	0.11868	0.60327	0.50295	0.348	0.72688	0.00023266	0.94607	-0.73743	0.20035
Imputed variant	rs6480974	10	54574756	G	A	95961	0.99639	0.99405	61.6	189.34	159.06	0.001	61.6	189.34	159.06	0.001	20.801	32.151	17.047	40.799	157.19	142.01	0.38115	0.52681	0.35116	0	0.40117	0.20939	0.76862	0.23545	0.11359	0.48802	0.48612	0.3367	0.70184	0.00023324	0.99333	-0.70875	0.19259
Imputed variant	rs3815467	9	123792906	G	A	184125	0.99816	0.99403	284.58	109.43	15.989	0.005	284.58	109.43	15.989	0.005	36.139	27.861	6	248.44	81.569	9.989	0.17245	0.28472	0.14934	0	2.3481	1.3495	4.0855	4.1292	1.4152	12.048	2.2675	1.4849	3.4625	0.00023349	0.99444	0.88163	0.23959
Imputed variant	rs12000878	9	16465467	G	C	41082	0.94272	0.88895	213.88	165.86	30.214	0.045	213.88	165.86	30.214	0.045	24.253	36.629	9.107	189.62	129.24	21.107	0.276	0.3918	0.25216	0.00010976	2.216	1.2662	3.8783	3.3735	1.3929	8.1705	1.9105	1.3053	2.7964	0.00023364	0.87752	0.82451	0.22408
Imputed variant	rs28587267	19	53981364	G	A	85191	0.97288	0.84141	351	54.411	4.561	0.028	351	54.411	4.561	0.028	52.346	15.757	1.887	298.65	38.654	2.674	0.077485	0.13953	0.064712	0	2.3258	1.2077	4.4788	4.0262	0.6104	26.557	2.3436	1.3288	4.1333	0.00023391	0.75487	1.464	0.39791
Imputed variant	rs1494699	5	26394566	C	T	50555	0.97717	0.86223	354.94	54.028	1.017	0.01	354.94	54.028	1.017	0.01	52.471	16.564	0.962	302.47	37.464	0.055	0.06837	0.13206	0.055257	0	2.5487	1.3327	4.8742	100.83	0.018599	546600	2.6015	1.4426	4.6911	0.00023407	0.82047	1.5244	0.41434
Imputed variant	rs9959105	18	34312289	G	A	52316	0.92	0.8425	237.32	149.33	23.345	0.012	237.32	149.33	23.345	0.012	54.367	13.36	2.272	182.95	135.97	21.073	0.23905	0.12789	0.26194	0	0.33065	0.17464	0.62603	0.36281	0.089315	1.4738	0.41319	0.24451	0.69823	0.00023443	0.87627	-0.86371	0.23479
Imputed variant	rs9958934	18	34312290	C	T	52317	0.92	0.8425	237.32	149.33	23.345	0.012	237.32	149.33	23.345	0.012	54.367	13.36	2.272	182.95	135.97	21.073	0.23905	0.12789	0.26194	0	0.33065	0.17464	0.62603	0.36281	0.089315	1.4738	0.41319	0.24451	0.69823	0.00023443	0.87627	-0.86371	0.23479
Imputed variant	rs35244491	9	87242141	G	T	115434	0.96698	0.80491	358.01	47.634	4.344	0.01	358.01	47.634	4.344	0.01	53.018	16.157	0.82	304.99	31.477	3.524	0.068687	0.12713	0.056655	0	2.9528	1.5155	5.7531	1.3386	0.11894	15.065	2.4251	1.3387	4.393	0.00023449	0.69658	1.5865	0.43126
Imputed variant	rs4677319	3	73687477	A	C	133625	0.98353	0.97489	46.336	174.66	189	0.003	46.336	174.66	189	0.003	2	22.682	45.318	44.336	151.98	143.68	0.32602	0.19059	0.35391	0	3.3084	0.75015	14.591	6.992	1.6309	29.977	2.3263	1.4832	3.6488	0.00023478	0.95524	0.74727	0.20316
Directly typed variant	rs2346029	4	110207927	A	G	194323	1	1	334	74	2	0	334	74	2	0	68	2	0	266	72	2	0.095122	0.014286	0.11176	0	0.10866	0.026002	0.45409	-1	-1	-1	0.11518	0.027947	0.47469	0.0002349	1	-1.2054	0.32771
Imputed variant	rs9955997	18	38226595	T	A	59047	0.99105	0.98474	176.31	184.83	48.857	0.009	176.31	184.83	48.857	0.009	19.222	35.233	15.541	157.09	149.59	33.316	0.34457	0.47371	0.31798	0	1.9248	1.0572	3.5043	3.8121	1.7721	8.2007	1.9305	1.3349	2.7919	0.00023512	0.98156	0.73456	0.19972
Imputed variant	rs62489551	8	4955792	A	G	18129	0.9803	0.93113	310.74	93.922	5.331	0.01	310.74	93.922	5.331	0.01	41.226	26.876	1.893	269.51	67.046	3.438	0.12754	0.21903	0.10871	0	2.6206	1.5049	4.5634	3.5996	0.59266	21.862	2.2994	1.4405	3.6706	0.00023565	0.8747	1.1116	0.30229
Imputed variant	rs6118800	20	9895291	G	A	20003	0.9876	0.97832	152.37	193.12	64.48	0.022	152.37	193.12	64.48	0.022	37.518	28.537	3.943	114.86	164.59	60.537	0.39281	0.26017	0.42011	0	0.53079	0.30869	0.9127	0.1994	0.06749	0.58911	0.4854	0.32307	0.72932	0.00023616	0.9794	-0.70244	0.19104
Imputed variant	8-27824165	8	27824165	T	G	75918	0.9977	0.99465	268.55	119.26	22.19	0.002	268.55	119.26	22.19	0.002	59.942	8.058	2	208.61	111.2	20.19	0.19956	0.086129	0.22292	0	0.25218	0.11669	0.54497	0.34474	0.078391	1.516	0.32854	0.17719	0.60917	0.00023628	0.99743	-0.81914	0.22279
Imputed variant	rs1706707	15	70551728	A	G	78396	0.9271	0.85847	37.656	181.4	190.9	0.042	37.656	181.4	190.9	0.042	10.936	38.104	20.954	26.72	143.3	169.94	0.3131	0.42844	0.28935	0.00010244	0.64968	0.29512	1.4302	0.30126	0.13041	0.69591	0.54319	0.37387	0.7892	0.00023711	0.8354	-0.82987	0.22576
Imputed variant	rs28547364	17	34433928	G	A	47735	0.98304	0.92613	322.47	82.208	5.289	0.029	322.47	82.208	5.289	0.029	65.755	4.237	0.005	256.72	77.971	5.284	0.11316	0.030337	0.13021	0	0.21216	0.076919	0.58516	0.0036943	3.3361e-15	4091000000	0.20898	0.077549	0.56316	0.00023731	0.93673	-1.1113	0.30234
Imputed variant	rs5005275	11	131838247	A	G	230531	0.98759	0.92104	359.4	47.303	3.298	0.004	359.4	47.303	3.298	0.004	52.522	15.495	1.982	306.87	31.808	1.316	0.065731	0.13899	0.050648	0	2.8462	1.4505	5.5849	8.7996	0.95257	81.289	3.026	1.6792	5.4527	0.00023732	0.90007	1.3839	0.37652
Imputed variant	rs12917905	16	13754328	C	T	33826	0.99147	0.93154	366.96	42.021	1.01	0.005	366.96	42.021	1.01	0.005	55.361	13.638	0.998	311.6	28.383	0.012	0.053709	0.11168	0.041775	0	2.7045	1.3347	5.4802	468.11	7.1166e-06	30791000000	2.8836	1.5109	5.5035	0.00023747	0.87519	1.6382	0.44571
Imputed variant	rs59017648	17	6031721	C	T	9815	0.98607	0.91604	348.9	59.078	2.011	0.006	348.9	59.078	2.011	0.006	50.157	19.804	0.039	298.75	39.274	1.972	0.076952	0.14201	0.063557	0	3.0035	1.6198	5.569	0.1178	5.2056e-06	2665.6	2.4388	1.385	4.2943	0.00023749	0.88231	1.4142	0.38479
Imputed variant	rs2561673	5	400669	C	T	861	0.98994	0.97197	279.57	120.23	10.173	0.027	279.57	120.23	10.173	0.027	37.02	28.041	4.933	242.55	92.189	5.24	0.17145	0.27079	0.15099	0	1.9929	1.1542	3.4409	6.168	1.7196	22.124	2.088	1.3612	3.2029	0.00023758	0.97858	0.94856	0.25809
Imputed variant	rs7733449	5	153885015	C	T	261022	0.93827	0.85677	246	142.83	21.122	0.048	246	142.83	21.122	0.048	54.549	15.359	0.083	191.45	127.47	21.039	0.22573	0.11091	0.24937	0.00011707	0.42289	0.23003	0.77743	0.013846	1.5066e-05	12.725	0.3755	0.21547	0.65437	0.00023812	0.90502	-0.86785	0.23617
Imputed variant	rs7638186	3	74516701	A	C	135316	0.98001	0.90255	342.8	62.223	4.969	0.011	342.8	62.223	4.969	0.011	48.368	20.426	1.205	294.43	41.797	3.764	0.088004	0.16312	0.072539	0	2.9748	1.6159	5.4766	1.9488	0.24494	15.504	2.4921	1.4612	4.2501	0.00023843	0.88905	1.2521	0.34078
Imputed variant	rs1868963	5	29969866	C	A	58103	0.99667	0.99422	141.47	210.5	58.027	0.003	141.47	210.5	58.027	0.003	39.136	23.866	6.998	102.33	186.63	51.029	0.39824	0.27044	0.42455	0	0.33438	0.19038	0.58729	0.3586	0.14997	0.85743	0.50245	0.33588	0.75163	0.00023861	0.99557	-0.73049	0.19882
Imputed variant	8-3176717	8	3176717	C	G	8916	0.98677	0.92033	356.99	49.521	3.486	0.008	356.99	49.521	3.486	0.008	52.272	16.711	1.014	304.71	32.81	2.472	0.068895	0.13386	0.055521	0	2.9691	1.5375	5.7335	2.3912	0.23266	24.575	2.6289	1.4618	4.7278	0.00023903	0.88915	1.4271	0.38846
Imputed variant	8-3173839	8	3173839	A	G	8895	0.98905	0.93317	356.41	49.941	3.639	0.012	356.41	49.941	3.639	0.012	52.067	16.919	1.01	304.34	33.022	2.629	0.069781	0.13529	0.056295	0	2.9948	1.5547	5.7688	2.2456	0.22217	22.697	2.6227	1.4627	4.7024	0.00023938	0.89324	1.4143	0.38502
Imputed variant	rs1257671	14	99493459	C	T	144298	0.98574	0.97283	183.61	189.32	37.059	0.019	183.61	189.32	37.059	0.019	45.505	21.476	3.015	138.1	167.84	34.044	0.32127	0.19648	0.34697	0	0.38833	0.22174	0.68009	0.26877	0.078999	0.91444	0.46023	0.29469	0.71877	0.00023949	0.97007	-0.76775	0.20901
Imputed variant	rs1257673	14	99494210	A	G	144300	0.98568	0.97269	183.61	189.3	37.062	0.024	183.61	189.3	37.062	0.024	45.506	21.474	3.016	138.11	167.83	34.046	0.32127	0.19648	0.34696	0	0.38833	0.22173	0.68009	0.26885	0.079036	0.91454	0.46025	0.2947	0.71879	0.00023954	0.96993	-0.76777	0.20902
Imputed variant	rs3936088	16	13722565	T	C	33711	0.99971	0.99818	347.9	60.102	2	0	347.9	60.102	2	0	50.899	17.101	2	297	43.001	0	0.078173	0.15072	0.063237	0	2.3205	1.2305	4.376	-1	-1	-1	2.629	1.5069	4.5866	0.00024003	0.99135	1.2964	0.35298
Imputed variant	rs7240374	18	10723290	T	C	21230	0.92978	0.85195	233.83	151.69	24.445	0.029	233.83	151.69	24.445	0.029	29.53	32.023	8.44	204.3	119.67	16.005	0.24463	0.34934	0.22308	0	1.8513	1.0696	3.2043	3.6483	1.4558	9.1432	1.8699	1.2641	2.7662	0.00024049	0.81546	0.88963	0.24226
Imputed variant	rs10048917	3	133447278	A	G	230582	0.99164	0.98456	180.36	186.75	42.875	0.017	180.36	186.75	42.875	0.017	22.42	30.821	16.755	157.94	155.92	26.12	0.33233	0.45953	0.30614	0	1.3925	0.77397	2.5053	4.5189	2.1211	9.6272	1.9271	1.3308	2.7906	0.00024059	0.98007	0.74484	0.20284
Imputed variant	rs2046086	5	105032053	C	G	175774	0.98774	0.97093	234.32	155.59	20.074	0.018	234.32	155.59	20.074	0.018	31.61	27.992	10.395	202.71	127.6	9.679	0.23872	0.34846	0.21613	0	1.4068	0.80772	2.4501	6.8871	2.6573	17.85	1.9398	1.3098	2.8727	0.00024063	0.9583	0.84701	0.23066
Directly typed variant	rs2416810	9	123785200	G	A	184107	1	1	284	110	16	0	284	110	16	0	36	28	6	248	82	10	0.17317	0.28571	0.15	0	2.3523	1.3526	4.091	4.1333	1.4166	12.06	2.2667	1.4851	3.4595	0.0002407	1	0.87658	0.23872
Imputed variant	rs1299425	14	89117214	A	G	123379	0.99977	0.99955	92.944	195.09	121.97	0	92.944	195.09	121.97	0	8	29	33	84.944	166.09	88.971	0.4646	0.32143	0.49408	0	1.854	0.81229	4.2316	3.9383	1.7213	9.0106	2.0617	1.4025	3.0306	0.00024083	0.99995	0.68361	0.18618
Directly typed variant	rs941668	14	89087801	A	G	123336	1	1	122	195	93	0	122	195	93	0	33	29	8	89	166	85	0.46463	0.32143	0.49412	0	0.47116	0.26875	0.82601	0.25383	0.11095	0.58074	0.48496	0.32991	0.71288	0.0002409	1	-0.68346	0.18614
Imputed variant	rs35198299	17	47634695	T	C	66611	0.93483	0.86865	212.93	160.77	36.265	0.039	212.93	160.77	36.265	0.039	25.177	34.148	10.669	187.75	126.62	25.596	0.28454	0.39636	0.26152	0	2.0111	1.1464	3.5279	3.1083	1.36	7.1039	1.8542	1.2688	2.7098	0.00024099	0.84349	0.82055	0.22348
Imputed variant	rs1187344	9	87307117	T	G	115595	0.98008	0.96482	41.383	166.01	202.6	0.011	41.383	166.01	202.6	0.011	11.946	36.038	22.015	29.437	129.97	180.58	0.30339	0.42808	0.27772	0	0.68326	0.31732	1.4712	0.30041	0.13432	0.67185	0.51371	0.35324	0.74706	0.00024131	0.95314	-0.75697	0.20619
Imputed variant	rs7156054	14	89083743	G	A	123331	0.99792	0.99623	121.5	195.62	92.873	0.002	121.5	195.62	92.873	0.002	32.87	29.118	8.012	88.634	166.5	84.861	0.46508	0.32244	0.49445	0	0.47156	0.26897	0.82675	0.25459	0.11128	0.58246	0.48657	0.3311	0.71505	0.00024136	0.99651	-0.68558	0.18674
Imputed variant	rs9816008	3	67016686	C	T	121926	0.99855	0.99672	220.34	155.65	34.006	0.003	220.34	155.65	34.006	0.003	24.004	35.991	10.004	196.34	119.66	24.002	0.27276	0.4	0.24657	0	2.4601	1.3992	4.3255	3.4091	1.4561	7.9816	2.0371	1.3925	2.9802	0.00024142	0.99831	0.75941	0.20686
Imputed variant	rs1144913	14	89089239	A	G	123339	0.99988	0.99978	122	195.05	92.952	0	122	195.05	92.952	0	33	29	8	89	166.05	84.952	0.46458	0.32143	0.49405	0	0.47102	0.26867	0.82577	0.25398	0.11101	0.58108	0.4851	0.33001	0.71308	0.00024155	0.99997	-0.68342	0.18616
Imputed variant	rs34965323	10	85940838	G	A	155756	0.97698	0.88863	342.42	64.631	2.935	0.014	342.42	64.631	2.935	0.014	48.506	20.494	0.993	293.91	44.137	1.942	0.08598	0.16059	0.070621	0	2.8135	1.5355	5.1554	3.0983	0.27085	35.442	2.5177	1.4698	4.3126	0.00024163	0.85378	1.3246	0.36082
Imputed variant	rs9871148	3	133507509	T	C	230725	0.99138	0.9862	186.12	186.82	37.047	0.006	186.12	186.82	37.047	0.006	21.049	35.903	13.048	165.08	150.92	23.999	0.3182	0.44285	0.29253	0	1.8657	1.0429	3.3374	4.2638	1.8919	9.6094	1.9223	1.3249	2.789	0.00024165	0.99372	0.76164	0.20748
Imputed variant	rs1144918	14	89102558	T	C	123359	0.99986	0.99972	122	195.06	92.941	0	122	195.06	92.941	0	33	29	8	89	166.06	84.941	0.46456	0.32143	0.49403	0	0.47099	0.26866	0.82571	0.25401	0.11102	0.58116	0.48513	0.33003	0.71312	0.00024169	0.99997	-0.6834	0.18617
Imputed variant	rs7610745	3	45200689	G	A	86295	0.99225	0.98845	93.864	212.9	103.23	0.007	93.864	212.9	103.23	0.007	7.1	34.923	27.977	86.764	177.97	75.255	0.48858	0.35088	0.51693	0	2.3979	1.0283	5.5919	4.543	1.8851	10.949	1.9796	1.3561	2.8898	0.00024199	0.99421	0.70101	0.19098
Imputed variant	rs9828722	3	67017056	T	C	121927	0.99847	0.99657	220.4	155.55	34.046	0.002	220.4	155.55	34.046	0.002	24.007	35.989	10.003	196.39	119.56	24.043	0.27274	0.39997	0.24654	0	2.4625	1.4005	4.3297	3.4036	1.454	7.9674	2.0372	1.3925	2.9803	0.00024202	0.99817	0.75911	0.20681
Imputed variant	rs13062587	3	116844162	T	C	201501	0.95306	0.91675	73.747	196.72	139.46	0.068	73.747	196.72	139.46	0.068	19.311	38.933	11.741	54.436	157.79	127.72	0.41985	0.55408	0.39221	0.00016585	0.69553	0.37173	1.3014	0.25914	0.11741	0.57195	0.51934	0.35975	0.74971	0.00024204	0.90433	-0.7259	0.19776
Imputed variant	rs10087301	8	27820792	A	G	75909	0.99914	0.99753	269.07	118.79	22.137	0.003	269.07	118.79	22.137	0.003	59.998	8.002	2	209.07	110.79	20.137	0.19886	0.085729	0.22216	0	0.25168	0.11621	0.54507	0.34609	0.078688	1.5222	0.32831	0.17684	0.60951	0.00024273	0.99944	-0.81746	0.22275
Directly typed variant	rs9644133	8	27814483	C	T	75897	1	1	269	119	22	0	269	119	22	0	60	8	2	209	111	20	0.19878	0.085714	0.22206	0	0.25105	0.11592	0.54373	0.34833	0.079163	1.5327	0.32844	0.1769	0.60977	0.00024278	1	-0.81818	0.22295
Imputed variant	rs62070200	17	78436937	G	A	113720	0.9899	0.97977	195.84	184.35	29.773	0.031	195.84	184.35	29.773	0.031	21.198	37.735	11.061	174.65	146.62	18.712	0.29746	0.42759	0.27067	0	2.1204	1.1926	3.7703	4.8701	2.0416	11.617	2.0128	1.3832	2.9291	0.00024317	0.97504	0.79302	0.21612
Imputed variant	rs12057097	9	123799684	C	T	184134	0.98546	0.95727	288.72	106.25	15.012	0.017	288.72	106.25	15.012	0.017	37.555	26.426	6.012	251.17	79.822	9	0.16619	0.27467	0.14386	0	2.2141	1.2676	3.8675	4.4676	1.5053	13.259	2.2536	1.4682	3.4592	0.00024318	0.9685	0.90532	0.24673
Imputed variant	rs8005930	14	89132601	T	C	123395	0.9992	0.99844	92.983	195.17	121.84	0.004	92.983	195.17	121.84	0.004	8	29.052	32.948	84.983	166.12	88.896	0.4648	0.3218	0.49425	0	1.8578	0.81409	4.2397	3.9372	1.7206	9.0092	2.0596	1.4012	3.0272	0.00024337	0.99849	0.68368	0.18633
Imputed variant	rs1297872	14	89130252	C	T	123390	0.99926	0.99857	92.971	195.16	121.86	0.005	92.971	195.16	121.86	0.005	8	29.046	32.953	84.971	166.11	88.911	0.46476	0.32176	0.49421	0	1.8572	0.81381	4.2384	3.9366	1.7204	9.0077	2.0596	1.4012	3.0273	0.00024353	0.99862	0.6836	0.18632
Imputed variant	rs8005549	14	89132932	G	A	123396	0.9992	0.99847	92.976	195.17	121.85	0.003	92.976	195.17	121.85	0.003	8	29.051	32.948	84.976	166.12	88.901	0.46479	0.3218	0.49423	0	1.8576	0.81398	4.2391	3.9367	1.7204	9.008	2.0594	1.4012	3.027	0.00024365	0.99848	0.68363	0.18633
Imputed variant	rs1949980	2	34946794	A	G	62722	0.87904	0.8157	120.97	205.91	83.086	0.03	120.97	205.91	83.086	0.03	12.352	34.923	22.724	108.62	170.99	60.362	0.45379	0.57409	0.42902	0	1.7961	0.89909	3.588	3.3106	1.5467	7.0858	1.7939	1.2418	2.5914	0.00024386	0.78791	0.78306	0.21345
Imputed variant	10-54596674	10	54596674	T	C	96015	0.997	0.99339	227.98	156.05	25.96	0.007	227.98	156.05	25.96	0.007	27.158	32.854	9.985	200.83	123.2	15.975	0.25363	0.37733	0.22816	0	1.972	1.1314	3.4372	4.622	1.9048	11.215	2.05	1.3938	3.0153	0.00024398	0.99289	0.8002	0.21813
Imputed variant	rs9816923	3	67014349	T	C	121923	0.9989	0.99752	220.33	155.64	34.027	0.002	220.33	155.64	34.027	0.002	24.001	35.995	10.003	196.33	119.65	24.024	0.2728	0.40001	0.24661	0	2.4609	1.3996	4.3269	3.406	1.4548	7.9738	2.0368	1.3922	2.9797	0.00024422	0.99888	0.75847	0.20677
Imputed variant	rs35354393	5	71763456	C	T	122220	0.97677	0.86869	350.93	57.078	1.973	0.016	350.93	57.078	1.973	0.016	50.761	18.33	0.904	300.17	38.748	1.069	0.074422	0.14385	0.060128	0	2.7974	1.4895	5.2537	5.0007	0.29917	83.588	2.6264	1.4881	4.6355	0.00024425	0.79707	1.4551	0.39667
Imputed variant	rs4631809	10	58540073	C	G	105686	0.97127	0.90303	322.86	79.538	7.593	0.009	322.86	79.538	7.593	0.009	44.965	22.35	2.682	277.89	57.188	4.911	0.11552	0.19797	0.098546	0	2.4153	1.3501	4.321	3.3752	0.73735	15.45	2.2579	1.3885	3.6717	0.00024431	0.85832	1.1371	0.30998
Imputed variant	rs3012601	9	104779686	T	A	145377	0.96653	0.92957	197.49	180.97	31.503	0.042	197.49	180.97	31.503	0.042	22.899	35.996	11.099	174.59	144.97	20.404	0.29756	0.41571	0.27324	0.00010244	1.893	1.0724	3.3418	4.1473	1.7709	9.7126	1.8924	1.2992	2.7564	0.00024451	0.90312	0.80873	0.22049
Imputed variant	rs1456229	3	67013630	G	A	121922	0.99895	0.99764	220.33	155.65	34.021	0.003	220.33	155.65	34.021	0.003	24.001	35.996	10.001	196.33	119.65	24.02	0.2728	0.4	0.24661	0	2.4608	1.3996	4.3267	3.4058	1.4547	7.9739	2.0367	1.3922	2.9795	0.00024476	0.99902	0.75832	0.20676
Imputed variant	rs9824923	3	67011594	A	G	121920	0.99915	0.99809	220.34	155.66	34.007	0.001	220.34	155.66	34.007	0.001	24.004	35.996	10	196.33	119.66	24.007	0.27277	0.39997	0.24658	0	2.4604	1.3994	4.326	3.407	1.4551	7.9772	2.0367	1.3922	2.9797	0.00024498	0.99929	0.75823	0.20675
Directly typed variant	rs453378	9	107981997	G	A	153875	1	1	356	52	2	0	356	52	2	0	54	14	2	302	38	0	0.068293	0.12857	0.055882	0	2.0604	1.0462	4.0579	-1	-1	-1	2.4927	1.3772	4.5115	0.00024584	1	1.4329	0.39081
Imputed variant	rs11724337	4	177237307	T	A	310121	0.95469	0.82275	320.97	79.914	9.085	0.028	320.97	79.914	9.085	0.028	45.642	20.43	3.924	275.33	59.484	5.161	0.11962	0.202	0.10266	0	2.0719	1.1459	3.746	4.5865	1.1895	17.686	2.2125	1.3674	3.5799	0.00024586	0.77752	1.165	0.31775
Imputed variant	rs17796677	3	66986921	T	C	121876	0.98024	0.9478	269.78	121.85	18.362	0.01	269.78	121.85	18.362	0.01	35.164	27.357	7.474	234.62	94.49	10.888	0.19338	0.3022	0.17098	0	1.9317	1.1103	3.3609	4.58	1.6913	12.403	2.0998	1.3903	3.1713	0.00024594	0.94202	0.87546	0.23878
Directly typed variant	rs12071177	1	112909933	G	A	124450	1	1	312	93	5	0	312	93	5	0	66	4	0	246	89	5	0.12561	0.028571	0.14559	0	0.16752	0.05933	0.47298	-1	-1	-1	0.17261	0.062436	0.47719	0.00024606	1	-1.0691	0.29161
Imputed variant	rs12024688	1	81268740	C	T	70470	0.98838	0.98197	98.659	189.34	121.99	0.005	98.659	189.34	121.99	0.005	28.011	29.767	12.223	70.648	159.58	109.77	0.47154	0.61277	0.44247	0	0.47048	0.26157	0.84626	0.28084	0.13461	0.58592	0.50151	0.34564	0.72766	0.00024639	0.98733	-0.67383	0.1838
Imputed variant	rs17498104	4	58136368	C	T	102175	0.99483	0.9871	257.15	137.26	15.583	0.007	257.15	137.26	15.583	0.007	31.297	32.688	6.012	225.85	104.57	9.571	0.2054	0.31939	0.18193	0	2.2558	1.3116	3.8796	4.533	1.5297	13.433	2.11	1.407	3.1642	0.00024651	0.98138	0.87165	0.23777
Imputed variant	4-27694645	4	27694645	G	T	50945	0.9662	0.79176	354.05	53.662	2.273	0.014	354.05	53.662	2.273	0.014	52.915	15.134	1.946	301.14	38.528	0.327	0.070988	0.13591	0.057622	0	2.2354	1.1525	4.3359	33.867	0.82416	1391.7	2.5723	1.4386	4.5995	0.00024674	0.76262	1.5067	0.41104
Imputed variant	rs7438439	4	176838690	T	C	309257	0.99035	0.96547	4.961	83.98	321.05	0.007	4.961	83.98	321.05	0.007	1.943	24.077	43.977	3.018	59.903	277.07	0.11452	0.19974	0.09697	0	0.62431	0.09682	4.0256	0.24653	0.039522	1.5379	0.43022	0.26462	0.69945	0.00024761	0.9503	-1.1235	0.30657
Imputed variant	rs1830083	3	133508551	G	A	230728	0.98704	0.97644	185.59	186.73	37.651	0.034	185.59	186.73	37.651	0.034	21.037	35.766	13.189	164.55	150.96	24.462	0.31958	0.44394	0.29397	0	1.8532	1.0354	3.3167	4.2173	1.8782	9.4694	1.9174	1.3218	2.7815	0.00024795	0.98694	0.76068	0.20759
Imputed variant	rs997233	4	15909179	C	T	29596	0.92236	0.86662	87.219	184.68	138.05	0.041	87.219	184.68	138.05	0.041	26.471	28.665	14.852	60.748	156.02	123.2	0.438	0.58301	0.40815	0.0001	0.42163	0.23006	0.77274	0.27665	0.13658	0.56036	0.49324	0.34098	0.71348	0.00024808	0.87448	-0.70868	0.1934
Imputed variant	rs9884061	3	73689380	A	G	133629	0.98258	0.97264	46.98	175.97	187.04	0.008	46.98	175.97	187.04	0.008	2	23.052	44.948	44.98	152.92	142.09	0.32919	0.19323	0.35718	0	3.3903	0.76979	14.931	7.1142	1.6595	30.498	2.32	1.4824	3.6309	0.00024817	0.95822	0.74203	0.20251
Directly typed variant	rs10966381	9	24671257	C	A	57068	1	1	113	206	91	0	113	206	91	0	9	38	23	104	168	68	0.47317	0.6	0.44706	0	2.6138	1.2143	5.6262	3.9085	1.7059	8.9548	1.8553	1.281	2.687	0.00024844	1	0.69846	0.19063
Imputed variant	rs4549324	4	4929547	A	G	7234	0.98745	0.96603	260.52	134.51	14.953	0.016	260.52	134.51	14.953	0.016	33.63	29.248	7.119	226.89	105.27	7.834	0.20052	0.31063	0.17785	0	1.8745	1.0849	3.2386	6.1308	2.087	18.009	2.0829	1.3846	3.1336	0.0002489	0.97445	0.88	0.24021
Imputed variant	rs6543867	2	34957594	G	A	62776	0.99199	0.98682	175.68	193.69	40.617	0.013	175.68	193.69	40.617	0.013	42.549	25.513	1.935	133.13	168.17	38.682	0.33528	0.20989	0.3611	0	0.47468	0.27637	0.81528	0.15652	0.03547	0.6907	0.47001	0.30397	0.72677	0.00024909	0.98503	-0.75163	0.20518
Imputed variant	11-110650641	11	110650641	C	T	193376	0.98656	0.93953	328.88	77.751	3.36	0.011	328.88	77.751	3.36	0.011	45.858	22.155	1.983	283.02	55.596	1.377	0.10302	0.18659	0.085811	0	2.4594	1.3729	4.4056	8.8877	0.98828	79.929	2.4438	1.4781	4.0406	0.00024944	0.93558	1.1728	0.3202
Imputed variant	rs55792441	18	44873074	C	T	70717	0.97523	0.88988	332.02	74.724	3.245	0.009	332.02	74.724	3.245	0.009	47.67	20.308	2.019	284.35	54.416	1.226	0.099044	0.17391	0.083631	0	2.2261	1.228	4.0355	9.8233	1.0199	94.61	2.3067	1.3789	3.8587	0.00025005	0.8868	1.2427	0.33933
Imputed variant	15-93685866	15	93685866	A	G	115424	0.9877	0.94173	335.5	71.087	3.398	0.01	335.5	71.087	3.398	0.01	48.136	19.775	2.089	287.37	51.312	1.309	0.094982	0.17109	0.079311	0	2.3007	1.2602	4.2003	9.5273	1.0492	86.51	2.3961	1.4239	4.0321	0.0002501	0.92731	1.2233	0.33404
Imputed variant	rs10069877	5	5286698	G	A	11266	0.97913	0.95752	232.74	153.28	23.98	0.004	232.74	153.28	23.98	0.004	29.646	30.528	9.825	203.09	122.75	14.155	0.24541	0.35842	0.22214	0	1.7038	0.98022	2.9615	4.7551	1.9323	11.701	1.9562	1.3246	2.8889	0.00025029	0.93674	0.82951	0.22652
Imputed variant	rs9820685	3	45198949	A	G	86285	0.99536	0.99242	105.48	213.8	90.693	0.033	105.48	213.8	90.693	0.033	28.101	35.458	6.435	77.374	178.34	84.258	0.48197	0.34523	0.51012	0	0.54744	0.31197	0.96064	0.21029	0.084606	0.52266	0.50632	0.34643	0.74001	0.00025043	0.98876	-0.70255	0.19186
Imputed variant	rs11747217	5	160179676	G	C	272039	0.98597	0.95865	301.79	92.473	15.727	0.01	301.79	92.473	15.727	0.01	40.293	23.819	5.886	261.5	68.654	9.841	0.15113	0.25423	0.12991	0	2.2516	1.2707	3.9897	3.8817	1.3264	11.36	2.2832	1.4686	3.5496	0.00025086	0.95672	0.92398	0.25236
Imputed variant	rs370989	18	77247686	C	G	134902	0.98244	0.97223	57.52	197.05	155.42	0.007	57.52	197.05	155.42	0.007	6.065	22.238	41.697	51.455	174.81	113.73	0.3806	0.24549	0.40842	0	1.0793	0.41733	2.7911	3.1106	1.248	7.7526	2.122	1.4024	3.2107	0.00025093	0.9765	0.71122	0.19425
Imputed variant	rs1654001	12	31492896	C	T	59102	0.98829	0.9161	0.73	45.656	363.61	0.004	0.73	45.656	363.61	0.004	0.676	14.373	54.95	0.054	31.283	308.66	0.057459	0.11232	0.046164	0	0.036702	5.6038e-06	240.37	0.014221	2.2098e-06	91.522	0.38248	0.20265	0.72192	0.00025101	0.80534	-1.688	0.46104
Directly typed variant	rs1077541	15	81098107	A	G	93880	1	1	358	45	7	0	358	45	7	0	53	13	4	305	32	3	0.071951	0.15	0.055882	0	2.3379	1.1522	4.7436	7.673	1.6696	35.263	2.9814	1.6899	5.2599	0.0002513	1	1.2258	0.33484
Imputed variant	rs4680337	3	156788451	C	T	270177	0.96906	0.94808	41.364	171.75	196.86	0.029	41.364	171.75	196.86	0.029	2.021	21.152	46.824	39.343	150.6	150.03	0.31036	0.17996	0.33721	0	2.7342	0.61923	12.073	6.0755	1.4233	25.933	2.3183	1.4641	3.6708	0.00025145	0.96869	0.74274	0.20289
Imputed variant	17-6033092	17	6033092	G	A	9819	0.98665	0.91989	348.77	59.212	2.005	0.01	348.77	59.212	2.005	0.01	50.132	19.829	0.035	298.64	39.383	1.97	0.077102	0.14214	0.063711	0	2.9993	1.6182	5.5592	0.10584	2.7078e-06	4136.8	2.435	1.3833	4.2863	0.00025215	0.8869	1.4036	0.38348
Imputed variant	rs34653543	16	13722914	C	G	33713	0.99971	0.99808	347.98	60.02	2	0.001	347.98	60.02	2	0.001	50.939	17.061	2	297.04	42.959	0	0.078073	0.15044	0.063175	0	2.3159	1.2275	4.3691	-1	-1	-1	2.6258	1.5045	4.5828	0.00025216	0.99398	1.2908	0.35268
Imputed variant	rs2416809	9	123785002	G	A	184106	0.99962	0.99879	284.16	109.84	16	0.001	284.16	109.84	16	0.001	36.115	27.885	6	248.04	81.958	10	0.17298	0.28489	0.14994	0	2.3368	1.3433	4.0649	4.1209	1.4126	12.022	2.2586	1.4794	3.4482	0.00025224	0.9963	0.87552	0.23921
Imputed variant	rs10985126	9	123783934	T	C	184102	0.99961	0.99878	284.16	109.84	16	0.001	284.16	109.84	16	0.001	36.116	27.884	6	248.04	81.958	10	0.17298	0.28489	0.14994	0	2.3366	1.3432	4.0647	4.1207	1.4125	12.021	2.2586	1.4794	3.4481	0.00025237	0.99627	0.8755	0.23922
Imputed variant	rs10985127	9	123783993	A	G	184103	0.99961	0.99878	284.16	109.84	16	0.001	284.16	109.84	16	0.001	36.116	27.884	6	248.04	81.958	10	0.17298	0.28489	0.14994	0	2.3366	1.3432	4.0647	4.1207	1.4125	12.021	2.2586	1.4794	3.4481	0.00025237	0.99627	0.8755	0.23922
Imputed variant	rs28426093	9	123785545	G	A	184109	0.9996	0.99875	284.15	109.85	16	0.001	284.15	109.85	16	0.001	36.115	27.885	6	248.04	81.963	10	0.17299	0.28489	0.14995	0	2.3366	1.3432	4.0646	4.1208	1.4125	12.021	2.2585	1.4794	3.448	0.00025245	0.99629	0.87547	0.23921
Imputed variant	rs9882812	3	133506127	A	G	230722	0.99034	0.98547	185.87	186.96	37.166	0.007	185.87	186.96	37.166	0.007	21.05	35.9	13.051	164.82	151.06	24.115	0.31866	0.44287	0.29308	0	1.8608	1.0402	3.3287	4.2374	1.8812	9.5452	1.9173	1.3215	2.7817	0.00025262	0.99325	0.75927	0.20747
Imputed variant	rs55900732	9	123786035	C	T	184110	0.99959	0.9987	284.14	109.85	16	0.001	284.14	109.85	16	0.001	36.115	27.885	6	248.03	81.969	10	0.17299	0.28489	0.14995	0	2.3363	1.3431	4.0642	4.1207	1.4125	12.021	2.2584	1.4793	3.4478	0.0002527	0.99628	0.8754	0.23921
Imputed variant	rs10792748	11	83983760	T	C	143569	0.97897	0.96358	33.844	178.48	197.65	0.019	33.844	178.48	197.65	0.019	10.318	38.563	21.115	23.526	139.92	176.54	0.30022	0.42287	0.27497	0	0.62841	0.27842	1.4183	0.27271	0.11542	0.64435	0.5176	0.35566	0.75325	0.00025272	0.963	-0.78402	0.21424
Imputed variant	rs11524764	10	54609436	C	T	96062	0.9972	0.99358	227.99	156.07	25.936	0.005	227.99	156.07	25.936	0.005	27.069	32.939	9.99	200.92	123.13	15.946	0.25359	0.378	0.22798	0	1.9855	1.139	3.4613	4.6501	1.9156	11.288	2.058	1.3993	3.0267	0.00025316	0.99545	0.79727	0.21789
Imputed variant	9-123786275	9	123786275	A	G	184111	0.99945	0.99825	284.19	109.81	15.997	0	284.19	109.81	15.997	0	36.129	27.872	5.999	248.06	81.937	9.998	0.17293	0.28479	0.1499	0	2.3356	1.3426	4.063	4.1198	1.4121	12.019	2.2581	1.479	3.4476	0.00025328	0.99582	0.87554	0.23929
Imputed variant	rs7594111	2	127570334	C	T	211018	0.97595	0.96056	170.79	185.79	53.406	0.021	170.79	185.79	53.406	0.021	14.076	42.123	13.799	156.71	143.66	39.607	0.35685	0.49802	0.32778	0	3.2643	1.7135	6.2186	3.8788	1.7079	8.8091	2.0347	1.4083	2.9397	0.00025371	0.96493	0.72533	0.19826
Imputed variant	rs10051286	5	83069019	C	T	142180	0.95924	0.93836	88.34	188.82	132.8	0.038	88.34	188.82	132.8	0.038	23.743	33.84	12.414	64.597	154.98	120.39	0.44577	0.58092	0.41795	0	0.59406	0.32614	1.0821	0.28055	0.13251	0.59398	0.518	0.35827	0.74896	0.00025416	0.91963	-0.69758	0.19069
Directly typed variant	rs4610439	5	83107104	T	C	142192	1	1	268	125	16	0	268	125	16	0	32	34	4	236	91	12	0.19193	0.3	0.16962	0	2.7555	1.6059	4.7281	2.4583	0.74764	8.0833	2.0981	1.3877	3.1723	0.00025446	1	0.87605	0.23951
Imputed variant	rs17446208	13	40745991	A	G	43345	0.98389	0.89742	355.84	50.727	3.415	0.018	355.84	50.727	3.415	0.018	52.247	15.549	2.198	303.59	35.178	1.217	0.070195	0.14248	0.055314	0	2.5684	1.3206	4.9951	10.495	1.124	97.986	2.8376	1.5938	5.052	0.00025447	0.90014	1.3602	0.37186
Imputed variant	rs10874174	1	81274891	A	T	70480	0.98859	0.98142	103.92	190.97	115.09	0.023	103.92	190.97	115.09	0.023	29.694	28.364	11.939	74.226	162.6	103.15	0.48638	0.62683	0.45746	0	0.43604	0.24334	0.78133	0.28932	0.13874	0.60334	0.50198	0.34526	0.72984	0.00025507	0.97944	-0.67754	0.18527
Imputed variant	rs7077650	10	54570221	T	C	95944	0.99997	0.99994	62	190.99	157	0	62	190.99	157	0	21	32	17	41	158.99	140	0.38414	0.52857	0.3544	0	0.39294	0.2054	0.75174	0.23707	0.11447	0.49097	0.48961	0.33915	0.70682	0.00025519	0.99999	-0.70223	0.19203
Imputed variant	rs7918412	10	54571028	C	G	95948	0.9999	0.99978	61.992	191	157.01	0.001	61.992	191	157.01	0.001	21	31.996	17.003	40.992	159	140	0.38413	0.52855	0.3544	0	0.39279	0.20531	0.75147	0.23707	0.11447	0.49096	0.48963	0.33917	0.70685	0.00025522	0.9999	-0.70228	0.19204
Directly typed variant	rs6480970	10	54568664	G	A	95941	1	1	62	191	157	0	62	191	157	0	21	32	17	41	159	140	0.38415	0.52857	0.35441	0	0.39293	0.20539	0.75172	0.23707	0.11447	0.49099	0.48963	0.33916	0.70684	0.0002553	1	-0.70222	0.19203
Imputed variant	rs7917334	10	54570851	G	A	95946	0.99993	0.99986	62	191	157	0.001	62	191	157	0.001	21	31.999	17	41	159	140	0.38415	0.52857	0.35441	0	0.39291	0.20538	0.75169	0.23708	0.11447	0.49099	0.48963	0.33916	0.70685	0.00025536	0.99998	-0.70221	0.19203
Imputed variant	rs7329357	13	107141705	G	A	164974	0.98814	0.97869	170.04	194.92	45	0.037	170.04	194.92	45	0.037	18.018	37.227	14.749	152.02	157.69	30.251	0.34749	0.47665	0.3209	0	1.9918	1.0877	3.6476	4.1137	1.8648	9.0746	1.9273	1.333	2.7866	0.00025731	0.97765	0.74348	0.20342
Directly typed variant	rs726083	3	67011039	C	T	121917	1	1	220	156	34	0	220	156	34	0	24	36	10	196	120	24	0.27317	0.4	0.24706	0	2.45	1.3935	4.3075	3.4028	1.4532	7.9678	2.0317	1.3889	2.9722	0.00025883	1	0.75518	0.20671
Imputed variant	rs12437666	15	81094640	T	G	93863	0.99974	0.99822	357.9	45.102	7	0	357.9	45.102	7	0	53.003	12.997	4	304.89	32.105	3	0.072076	0.14998	0.056037	0	2.3287	1.148	4.724	7.6699	1.6689	35.249	2.9722	1.6851	5.2425	0.00026066	0.99933	1.2223	0.33473
Imputed variant	rs7899668	10	54570703	A	G	95945	0.99756	0.99555	62.159	191.65	156.18	0.005	62.159	191.65	156.18	0.005	21.052	31.99	16.957	41.107	159.66	139.23	0.38533	0.52925	0.3557	0	0.39123	0.20462	0.74803	0.23782	0.11483	0.49254	0.49106	0.34016	0.70889	0.0002607	0.99696	-0.70255	0.1924
Imputed variant	rs9444965	6	92913948	A	C	189150	0.97997	0.96604	161.13	189.63	59.227	0.006	161.13	189.63	59.227	0.006	13.958	40.342	15.699	147.18	149.29	43.528	0.37572	0.51244	0.34758	0	2.8493	1.4877	5.457	3.8029	1.7149	8.4333	1.9728	1.3667	2.8478	0.00026093	0.96095	0.7068	0.19358
Imputed variant	rs13384058	2	127568119	A	G	211006	0.96223	0.93326	167.09	189.12	53.749	0.04	167.09	189.12	53.749	0.04	13.94	42.166	13.889	153.15	146.96	39.86	0.36177	0.49964	0.33339	0	3.1522	1.6514	6.0168	3.828	1.6847	8.6981	1.9966	1.3823	2.8839	0.00026112	0.94802	0.73389	0.20101
Imputed variant	rs11106309	12	92257303	C	T	154864	0.98763	0.97816	62.638	166.32	181.01	0.024	62.638	166.32	181.01	0.024	16.545	36.057	17.39	46.093	130.27	163.62	0.35563	0.49396	0.32715	0	0.77112	0.39381	1.51	0.29609	0.1401	0.62574	0.4981	0.34473	0.71971	0.00026171	0.97912	-0.67817	0.18577
Imputed variant	rs62158534	2	127605810	G	T	211105	0.98283	0.93524	313.62	94.384	1.986	0.015	313.62	94.384	1.986	0.015	41.876	27.994	0.124	271.74	66.39	1.862	0.11995	0.20175	0.10311	0	2.7362	1.5809	4.7359	0.43214	0.001365	136.81	2.1983	1.3588	3.5567	0.0002623	0.89098	1.1711	0.32086
Imputed variant	rs9722874	9	87241426	C	T	115429	0.9763	0.87892	347.82	56.316	5.852	0.014	347.82	56.316	5.852	0.014	49.676	19.39	0.928	298.14	36.926	4.924	0.082954	0.15177	0.068787	0	3.1515	1.6845	5.8961	1.1311	0.12062	10.607	2.4222	1.399	4.194	0.00026243	0.82656	1.3248	0.36297
Imputed variant	8-69654612	8	69654612	G	A	132768	0.98018	0.88835	343.7	65.062	1.215	0.021	343.7	65.062	1.215	0.021	49.363	19.588	1.041	294.34	45.474	0.174	0.082312	0.1548	0.067388	0	2.5685	1.3963	4.7247	35.674	0.22073	5765.3	2.5348	1.4663	4.382	0.00026274	0.83803	1.373	0.37622
Imputed variant	rs9379516	6	10570409	T	C	22678	0.9853	0.97482	52.34	188.74	168.86	0.061	52.34	188.74	168.86	0.061	15.888	36.467	17.635	36.452	152.28	151.22	0.35789	0.48752	0.3312	0.00014878	0.54944	0.27526	1.0967	0.26756	0.12408	0.57693	0.52056	0.36033	0.75206	0.0002629	0.97487	-0.72104	0.19758
Imputed variant	rs4077719	17	78444298	T	G	113728	0.9938	0.98837	195.15	182.68	32.165	0.003	195.15	182.68	32.165	0.003	21.08	37.228	11.692	174.07	145.45	20.473	0.30123	0.43294	0.27411	0	2.1136	1.1859	3.7668	4.716	2.018	11.021	2.0218	1.3904	2.9399	0.00026293	0.98143	0.77603	0.21265
Imputed variant	rs62158533	2	127605788	A	G	211104	0.98277	0.93504	313.63	94.368	1.986	0.016	313.63	94.368	1.986	0.016	41.886	27.987	0.124	271.74	66.381	1.862	0.11993	0.20169	0.1031	0	2.7353	1.5803	4.7344	0.43205	0.0013647	136.78	2.1978	1.3584	3.556	0.00026295	0.89058	1.1712	0.32095
Imputed variant	rs62095605	18	10723427	A	T	21231	0.94686	0.89214	226.67	156.18	27.118	0.028	226.67	156.18	27.118	0.028	28.355	32.239	9.404	198.32	123.94	17.714	0.25662	0.36463	0.23438	0	1.8193	1.0473	3.1605	3.713	1.535	8.9814	1.8746	1.2728	2.761	0.00026306	0.87011	0.84362	0.23118
Imputed variant	rs11201871	10	87774039	A	T	159652	0.9949	0.98569	12.451	128.62	268.93	0.004	12.451	128.62	268.93	0.004	6.019	29.038	34.943	6.432	99.58	233.98	0.18722	0.2934	0.16536	0	0.31161	0.095188	1.0201	0.15959	0.04968	0.51264	0.47714	0.31467	0.7235	0.00026334	0.99349	-0.88679	0.24303
Imputed variant	rs11163139	1	81300813	G	A	70507	0.98921	0.97794	229.49	156.34	24.142	0.022	229.49	156.34	24.142	0.022	29.357	29.992	10.646	200.14	126.35	13.496	0.24956	0.36634	0.22551	0	1.6183	0.92856	2.8202	5.3777	2.2041	13.121	1.9855	1.347	2.9267	0.00026348	0.97646	0.81097	0.22226
Imputed variant	rs60575984	2	127608444	A	G	211118	0.97732	0.91144	318.78	89.159	2.045	0.017	318.78	89.159	2.045	0.017	42.972	26.981	0.044	275.81	62.178	2.001	0.11372	0.19336	0.097328	0	2.7851	1.5996	4.8492	0.14113	1.1088e-05	1796.4	2.2232	1.3618	3.6295	0.00026363	0.86095	1.2102	0.33169
Imputed variant	2-127608449	2	127608449	T	A	211119	0.97732	0.91144	318.78	89.159	2.045	0.017	318.78	89.159	2.045	0.017	42.972	26.981	0.044	275.81	62.178	2.001	0.11372	0.19336	0.097328	0	2.7851	1.5996	4.8492	0.14113	1.1088e-05	1796.4	2.2232	1.3618	3.6295	0.00026363	0.86095	1.2102	0.33169
Imputed variant	rs2921653	9	107976315	G	A	153851	0.99876	0.99204	355.86	52.121	2.02	0	355.86	52.121	2.02	0	53.998	14.002	2	301.86	38.119	0.02	0.068489	0.12859	0.056116	0	2.0534	1.0429	4.0431	559.02	0.00049784	627730000	2.482	1.3718	4.4905	0.00026373	0.99735	1.4245	0.39043
Imputed variant	rs838057	18	77243594	C	T	134890	0.97802	0.96588	55.394	198.1	156.49	0.021	55.394	198.1	156.49	0.021	6.037	21.887	42.075	49.357	176.21	114.41	0.37671	0.24258	0.40432	0	1.0155	0.39089	2.6383	3.0066	1.203	7.5143	2.1193	1.3985	3.2117	0.00026429	0.97317	0.71391	0.1957
Imputed variant	rs7593603	2	34972566	A	G	62823	0.98587	0.97605	176.61	193.11	40.263	0.015	176.61	193.11	40.263	0.015	42.669	25.355	1.973	133.94	167.75	38.29	0.33371	0.2093	0.35933	0	0.47447	0.27611	0.81534	0.16175	0.037125	0.70476	0.47197	0.30509	0.73012	0.0002649	0.97388	-0.75273	0.20637
Imputed variant	rs28570261	15	89188138	G	C	106400	0.90538	0.84994	110.85	193.67	105.45	0.038	110.85	193.67	105.45	0.038	10.196	31.402	28.397	100.65	162.26	77.052	0.49342	0.63002	0.46529	0	1.9104	0.90334	4.0401	3.6381	1.6767	7.8941	1.9569	1.3453	2.8465	0.00026494	0.87133	0.70314	0.19278
Imputed variant	rs1144922	14	89112708	A	G	123373	0.99263	0.98762	121.59	195.09	93.308	0.015	121.59	195.09	93.308	0.015	32.692	29.307	8	88.894	165.78	85.308	0.46551	0.32363	0.49473	0	0.48068	0.27423	0.84256	0.25499	0.11139	0.58375	0.48867	0.33263	0.71791	0.00026497	0.99039	-0.68221	0.18704
Imputed variant	rs7593601	2	34972558	A	G	62822	0.98588	0.97609	176.61	193.11	40.264	0.014	176.61	193.11	40.264	0.014	42.668	25.355	1.973	133.94	167.75	38.291	0.33372	0.2093	0.35933	0	0.47448	0.27611	0.81536	0.16175	0.037125	0.70476	0.47197	0.30509	0.73012	0.00026503	0.97391	-0.75269	0.20637
Imputed variant	rs12121992	1	164512021	A	G	160259	0.98441	0.97039	213.36	169.04	27.587	0.016	213.36	169.04	27.587	0.016	49.229	19.769	1	164.13	149.27	26.587	0.27344	0.1555	0.29773	0	0.44153	0.25044	0.77841	0.1254	0.016605	0.94695	0.43432	0.2672	0.70596	0.00026509	0.98651	-0.78409	0.21498
Directly typed variant	rs10777342	12	92257133	T	C	154863	1	1	63	169	177	0	63	169	177	0	17	36	17	46	133	160	0.36064	0.5	0.33186	0	0.73242	0.37586	1.4272	0.2875	0.13608	0.60741	0.49669	0.34382	0.71753	0.00026529	1	-0.67217	0.18431
Imputed variant	rs17694927	8	2703841	G	A	7077	0.9895	0.96398	312.71	91.626	5.647	0.02	312.71	91.626	5.647	0.02	43.061	23.551	3.384	269.65	68.075	2.263	0.12552	0.21658	0.10677	0	2.1664	1.2272	3.8244	9.3639	1.6876	51.957	2.3127	1.4453	3.7006	0.00026549	0.96658	1.0578	0.29006
Imputed variant	rs28562337	3	79832350	G	A	142906	0.99737	0.99414	204.07	182.75	23.17	0.011	204.07	182.75	23.17	0.011	23.011	38.101	8.885	181.06	144.65	14.285	0.27938	0.3991	0.25473	0	2.0726	1.1819	3.6348	4.8941	1.9058	12.568	1.9431	1.3292	2.8406	0.00026557	0.99421	0.80689	0.22126
Imputed variant	rs11780263	8	27823832	G	A	75916	0.99681	0.99201	269.91	118.1	21.988	0.005	269.91	118.1	21.988	0.005	60.006	8.016	1.978	209.91	110.08	20.01	0.19765	0.085514	0.22074	0	0.25473	0.11767	0.55143	0.34579	0.078026	1.5324	0.33012	0.17768	0.61333	0.00026585	0.99705	-0.81467	0.22341
Imputed variant	rs9832992	3	45188698	C	T	86234	0.99968	0.99927	187.05	175.95	46.977	0.02	187.05	175.95	46.977	0.02	21.998	31.002	16.996	165.05	144.95	29.981	0.32917	0.46427	0.30136	0	1.6047	0.88937	2.8955	4.2534	2.0232	8.9418	2.0091	1.3872	2.9096	0.00026621	0.99958	0.71522	0.19616
Imputed variant	rs12956236	18	30379333	T	C	47013	0.99821	0.99518	7.147	115.64	287.21	0.001	7.147	115.64	287.21	0.001	0	8	62	7.147	107.64	225.21	0.15846	0.057143	0.17932	0	-1	-1	-1	-1	-1	-1	3.6053	1.7201	7.557	0.00026735	0.99891	0.96584	0.26497
Imputed variant	rs2070555	21	45640926	C	A	63054	0.98301	0.87087	365.46	43.402	1.131	0.01	365.46	43.402	1.131	0.01	55.098	13.917	0.982	310.36	29.485	0.149	0.055689	0.11344	0.043799	0	2.6587	1.3218	5.348	37.124	0.15841	8699.9	2.7935	1.4751	5.2901	0.00026846	0.81827	1.6423	0.45068
Imputed variant	rs1280377	15	57755811	T	C	57160	0.98118	0.97087	136.2	204.32	69.459	0.024	136.2	204.32	69.459	0.024	12.503	37.138	20.353	123.7	167.18	49.106	0.4186	0.55608	0.3903	0	2.1978	1.1115	4.3456	4.1006	1.8835	8.9274	1.9568	1.3553	2.8253	0.0002688	0.95743	0.71382	0.19591
Directly typed variant	rs7636990	3	45189580	G	A	86238	1	1	187	176	47	0	187	176	47	0	22	31	17	165	145	30	0.32927	0.46429	0.30147	0	1.6034	0.88867	2.8931	4.25	2.0218	8.9338	2.0081	1.3866	2.9082	0.00026896	1	0.7145	0.1961
Imputed variant	rs4799883	18	34311291	G	A	52313	0.9905	0.98419	179.74	189.26	40.998	0.004	179.74	189.26	40.998	0.004	46.193	19.029	4.778	133.54	170.23	36.22	0.3308	0.20418	0.35687	0	0.32316	0.18094	0.57717	0.38137	0.13877	1.0481	0.46235	0.29781	0.71781	0.000269	0.98439	-0.74349	0.20406
Directly typed variant	rs194772	14	69201003	A	G	87189	1	1	103	217	90	0	103	217	90	0	10	34	26	93	183	64	0.48415	0.61429	0.45735	0	1.7279	0.81785	3.6505	3.7781	1.7048	8.3729	1.8896	1.3023	2.7418	0.00026919	1	0.70688	0.19402
Imputed variant	rs6796310	3	172222111	A	T	299048	0.97608	0.94444	256.8	130.48	22.7	0.019	256.8	130.48	22.7	0.019	35.022	23.667	11.306	221.78	106.81	11.394	0.2145	0.33059	0.19059	0	1.4032	0.79325	2.482	6.2837	2.5634	15.404	2.0972	1.4047	3.1312	0.00026953	0.94214	0.82687	0.22698
Imputed variant	rs6775042	3	133442245	G	T	230575	0.98824	0.97911	175.35	188.86	45.777	0.019	175.35	188.86	45.777	0.019	21.774	30.727	17.495	153.57	158.13	28.282	0.34198	0.46943	0.31574	0	1.3705	0.758	2.478	4.363	2.0687	9.2016	1.9175	1.3255	2.7738	0.00026955	0.97605	0.73407	0.2015
Imputed variant	rs12496152	3	103880616	T	C	179176	0.96014	0.89805	277.05	119.92	12.999	0.03	277.05	119.92	12.999	0.03	36.771	27.38	5.841	240.28	92.543	7.158	0.17797	0.27905	0.15716	0	1.9333	1.1156	3.3502	5.3321	1.694	16.784	2.0758	1.3596	3.1693	0.0002699	0.86889	0.954	0.2619
Directly typed variant	rs7644727	3	143397460	C	A	246320	1	1	56	197	156	0	56	197	156	0	22	28	20	34	169	136	0.37775	0.51429	0.34956	0	0.25605	0.13116	0.49988	0.22727	0.11144	0.46352	0.50756	0.3516	0.73269	0.0002701	1	-0.71329	0.19583
Directly typed variant	rs6913266	6	100391591	C	A	202247	1	1	319	84	7	0	319	84	7	0	66	4	0	253	80	7	0.11951	0.028571	0.13824	0	0.19167	0.067739	0.54232	-1	-1	-1	0.18335	0.066257	0.5074	0.00027024	1	-1.0396	0.28543
Imputed variant	rs11921255	3	66986777	C	T	121875	0.9819	0.95108	269.11	122.51	18.369	0.006	269.11	122.51	18.369	0.006	35.154	27.368	7.475	233.96	95.145	10.894	0.19421	0.30228	0.17196	0	1.9143	1.1005	3.3299	4.5665	1.6865	12.365	2.0862	1.3817	3.15	0.00027089	0.94284	0.86871	0.23855
Imputed variant	rs7500116	16	13723200	C	T	33714	0.99991	0.99939	347.97	60.031	2	0.001	347.97	60.031	2	0.001	50.969	17.031	2	297	43	0	0.078087	0.15022	0.063235	0	2.3079	1.2231	4.355	-1	-1	-1	2.6188	1.5003	4.5712	0.00027097	0.99714	1.2821	0.35207
Imputed variant	22-47142013	22	47142013	A	G	49182	0.99075	0.92163	370.32	38.016	1.66	0.009	370.32	38.016	1.66	0.009	55.157	14.203	0.637	315.16	23.813	1.023	0.050411	0.11055	0.038029	0	3.408	1.6643	6.9783	3.5579	0.15379	82.309	3.1442	1.6277	6.0737	0.00027126	0.85895	1.6412	0.45071
Imputed variant	rs3136604	3	172226081	G	A	299073	0.99506	0.98965	248.17	137.42	24.412	0.003	248.17	137.42	24.412	0.003	33.345	24.66	11.994	214.82	112.76	12.418	0.22713	0.34749	0.20235	0	1.4089	0.79815	2.4871	6.2224	2.5982	14.902	2.0993	1.4143	3.1162	0.00027169	0.98425	0.79731	0.21899
Imputed variant	rs7860101	9	11996231	C	A	31438	0.9489	0.84205	12.057	101.08	296.83	0.027	12.057	101.08	296.83	0.027	4.409	25.154	40.429	7.648	75.928	256.41	0.15269	0.24268	0.13416	0	0.57466	0.1637	2.0174	0.27351	0.080907	0.92461	0.48353	0.30988	0.75448	0.00027214	0.80966	-1.0387	0.28532
Imputed variant	rs11166922	8	140749503	A	G	254826	0.99288	0.98019	16.344	122.28	271.36	0.016	16.344	122.28	271.36	0.016	8.138	26.607	35.251	8.206	95.67	236.11	0.18899	0.30632	0.16483	0	0.28044	0.097107	0.80988	0.15055	0.053627	0.42262	0.44693	0.29586	0.67515	0.00027225	0.97679	-0.86699	0.23816
Imputed variant	18-56454226	18	56454226	T	C	92376	0.97658	0.88738	341.43	66.152	2.408	0.013	341.43	66.152	2.408	0.013	48.478	21.39	0.127	292.95	44.762	2.281	0.086549	0.15461	0.072537	0	2.8877	1.5877	5.2519	0.33645	0.0011728	96.525	2.3384	1.3598	4.0214	0.00027302	0.86031	1.3405	0.3683
Imputed variant	22-47142059	22	47142059	C	T	49183	0.9908	0.922	370.33	38.006	1.656	0.008	370.33	38.006	1.656	0.008	55.159	14.203	0.633	315.17	23.803	1.023	0.050389	0.1105	0.038014	0	3.4094	1.665	6.9815	3.5356	0.15191	82.289	3.1438	1.6272	6.0737	0.00027323	0.85924	1.6405	0.45076
Imputed variant	3-73729600	3	73729600	C	T	133782	0.99664	0.98093	346.22	61.774	2.001	0.004	346.22	61.774	2.001	0.004	69.364	0.636	0	276.86	61.138	2.001	0.080215	0.0045429	0.095795	0	0.041521	0.0034618	0.49801	-1	-1	-1	0.043075	0.0036199	0.51258	0.00027387	0.97889	-1.2989	0.35696
Directly typed variant	rs2223074	21	18214235	C	T	5357	1	1	230	160	20	0	230	160	20	0	25	40	5	205	120	15	0.2439	0.35714	0.22059	0	2.7333	1.5799	4.7288	2.7333	0.91533	8.1622	1.963	1.3286	2.9003	0.00027391	1	0.81925	0.22514
Imputed variant	rs6759822	2	169007493	C	T	274276	0.98529	0.9336	331.89	75.467	2.632	0.008	331.89	75.467	2.632	0.008	47.772	19.594	2.632	284.12	55.873	0	0.098454	0.17756	0.082168	0	2.0857	1.1458	3.7964	-1	-1	-1	2.4116	1.4443	4.0267	0.00027403	0.91779	1.2115	0.33295
Imputed variant	rs56244669	17	8599231	C	T	14072	0.94275	0.90702	144.26	194.57	71.125	0.051	144.26	194.57	71.125	0.051	13.025	37.71	19.249	131.23	156.86	51.876	0.41081	0.54447	0.38329	0.00012439	2.4222	1.2379	4.7394	3.7385	1.7254	8.1002	1.9231	1.3326	2.7753	0.00027414	0.91186	0.71037	0.19523
Directly typed variant	rs10511619	9	16424985	T	C	40997	1	1	206	175	29	0	206	175	29	0	21	41	8	185	134	21	0.28415	0.40714	0.25882	0	2.6955	1.5228	4.7711	3.356	1.3228	8.5147	1.9666	1.3471	2.8709	0.0002746	1	0.76973	0.21157
Imputed variant	rs2219379	2	6711467	A	G	13878	0.91625	0.82928	24.536	142.44	242.99	0.04	24.536	142.44	242.99	0.04	8.743	31.021	30.227	15.793	111.42	212.76	0.23357	0.34652	0.21032	0	0.50294	0.20102	1.2583	0.25663	0.10332	0.63744	0.50225	0.3387	0.74476	0.00027517	0.84359	-0.86175	0.2369
Imputed variant	16-13733052	16	13733052	C	G	33770	0.99206	0.93706	366.84	42.136	1.012	0.012	366.84	42.136	1.012	0.012	55.349	13.648	0.999	311.49	28.488	0.013	0.053855	0.11176	0.041933	0	2.6961	1.3312	5.4606	432.47	1.3208e-05	14160000000	2.8748	1.5071	5.4837	0.0002757	0.88859	1.6066	0.44172
Imputed variant	rs7699101	4	15904442	T	A	29589	0.97142	0.95328	101.04	187.08	121.84	0.035	101.04	187.08	121.84	0.035	29.847	27.925	12.221	71.19	159.16	109.62	0.47462	0.62591	0.44347	0	0.41849	0.23271	0.75256	0.2659	0.12821	0.55145	0.47626	0.32756	0.69246	0.00027615	0.96477	-0.66561	0.18303
Imputed variant	8-80505613	8	80505613	A	G	152001	0.9905	0.93786	361.49	45.46	3.045	0.007	361.49	45.46	3.045	0.007	54.293	13.67	2.035	307.19	31.79	1.01	0.062867	0.12672	0.049721	0	2.433	1.2124	4.8825	11.4	1.0311	126.05	2.7733	1.5125	5.0849	0.00027661	0.91521	1.4428	0.39678
Imputed variant	rs9863934	3	66938916	G	A	121758	0.98569	0.95966	282.63	112.68	14.668	0.021	282.63	112.68	14.668	0.021	37.764	25.826	6.404	244.87	86.851	8.264	0.1732	0.27598	0.15203	0	1.9281	1.1045	3.3659	5.0248	1.694	14.904	2.126	1.389	3.254	0.00027686	0.94512	0.90531	0.24898
Imputed variant	rs57625673	2	34947517	T	C	62727	0.99021	0.98489	181.54	192.14	36.318	0.002	181.54	192.14	36.318	0.002	44.775	22.598	2.627	136.77	169.54	33.691	0.3229	0.19894	0.34842	0	0.40713	0.23404	0.70826	0.23817	0.064903	0.87401	0.46444	0.29795	0.72398	0.00027688	0.96172	-0.76854	0.21137
Imputed variant	rs10824815	10	54599966	A	G	96028	0.99294	0.98648	228.41	156.1	25.48	0.011	228.41	156.1	25.48	0.011	27.33	32.907	9.761	201.08	123.19	15.719	0.25252	0.3745	0.2274	0	1.9653	1.1287	3.4222	4.5688	1.8704	11.16	2.0342	1.3822	2.9936	0.000277	0.98475	0.7987	0.21967
Imputed variant	rs17438210	14	31260686	A	G	18500	0.96629	0.88675	299.82	104.7	5.454	0.02	299.82	104.7	5.454	0.02	39.997	27.99	2.005	259.83	76.713	3.449	0.141	0.2286	0.12296	0	2.3702	1.3729	4.092	3.7764	0.64183	22.219	2.1137	1.3396	3.3351	0.00027748	0.81329	1.1049	0.30393
Imputed variant	rs10985747	9	101048041	G	T	138972	0.99812	0.99	353.69	56.296	0.013	0.001	353.69	56.296	0.013	0.001	51.101	18.899	0	302.59	37.397	0.013	0.068686	0.13499	0.055034	0	2.9924	1.5976	5.6051	-1	-1	-1	2.6796	1.4911	4.8157	0.00027761	0.98845	1.4116	0.3883
Imputed variant	rs4601021	5	105033812	A	T	175779	0.9988	0.99696	230.86	156.9	22.232	0.002	230.86	156.9	22.232	0.002	31.012	27.936	11.052	199.85	128.97	11.18	0.24557	0.35743	0.22254	0	1.3959	0.79964	2.4368	6.3705	2.5556	15.88	1.9433	1.3157	2.8703	0.00027766	0.99754	0.81111	0.22312
Imputed variant	rs8095980	18	30383016	T	G	47017	0.99832	0.99561	7.105	115.47	287.42	0	7.105	115.47	287.42	0	0	8	62	7.105	107.47	225.42	0.15815	0.057143	0.17894	0	-1	-1	-1	-1	-1	-1	3.596	1.7155	7.5379	0.00027767	0.99894	0.96402	0.26518
Directly typed variant	rs10792752	11	83988040	T	C	143581	1	1	37	181	192	0	37	181	192	0	10	41	19	27	140	173	0.31098	0.43571	0.28529	0	0.79071	0.35362	1.7681	0.29653	0.12467	0.70533	0.51697	0.35593	0.75086	0.00027768	1	-0.75826	0.20858
Imputed variant	rs7912994	10	85932059	A	G	155738	0.97262	0.87137	331.58	75.361	3.041	0.015	331.58	75.361	3.041	0.015	46.433	22.569	0.993	285.15	52.792	2.048	0.099324	0.17541	0.083661	0	2.6254	1.4664	4.7003	2.9776	0.26564	33.377	2.3299	1.3945	3.8926	0.00027793	0.82126	1.269	0.3491
Imputed variant	rs12966271	18	56467321	T	C	92419	0.97641	0.96153	62.655	186.47	160.85	0.018	62.655	186.47	160.85	0.018	20.907	30.033	19.058	41.748	156.44	141.79	0.38024	0.51321	0.35287	0	0.38334	0.19925	0.73755	0.26839	0.13192	0.54603	0.51721	0.35838	0.74643	0.00027886	0.95369	-0.71193	0.1959
Imputed variant	rs17040263	4	110209103	T	G	194327	0.99677	0.98166	335.15	72.73	2.114	0.01	335.15	72.73	2.114	0.01	67.852	2.148	0	267.29	70.582	2.114	0.093854	0.015343	0.11002	0	0.11989	0.030057	0.47817	-1	-1	-1	0.12605	0.032064	0.49553	0.00027896	0.98531	-1.2011	0.3305
Imputed variant	rs2377902	10	50757504	G	A	90188	0.99731	0.99578	63.248	182.76	163.99	0.002	63.248	182.76	163.99	0.002	4	25.073	40.927	59.248	157.69	123.06	0.37715	0.23624	0.40616	0	2.3552	0.78653	7.0522	4.9261	1.6854	14.398	2.2112	1.4544	3.3618	0.00027896	0.99751	0.68033	0.18721
Imputed variant	rs35821448	8	80500924	T	G	151993	0.99066	0.93859	361.47	45.485	3.045	0.003	361.47	45.485	3.045	0.003	54.29	13.674	2.035	307.18	31.811	1.01	0.062897	0.12674	0.049752	0	2.4321	1.2121	4.8801	11.4	1.0311	126.05	2.7722	1.5121	5.0824	0.00027908	0.91644	1.4408	0.39647
Imputed variant	8-27810713	8	27810713	G	T	75890	0.98404	0.95479	270.74	118.32	20.912	0.025	270.74	118.32	20.912	0.025	59.829	8.269	1.899	210.91	110.05	19.013	0.19531	0.086197	0.21778	0	0.26487	0.12352	0.56796	0.35209	0.077083	1.6083	0.3388	0.18268	0.62836	0.0002794	0.97134	-0.82951	0.22828
Imputed variant	rs62176002	2	178946774	C	T	291253	0.98416	0.89866	362.22	45.731	2.042	0.004	362.22	45.731	2.042	0.004	54.678	13.33	1.99	307.54	32.401	0.052	0.060751	0.12365	0.047802	0	2.314	1.1495	4.6582	215.25	0.035448	1307100	2.8105	1.5205	5.1948	0.00027944	0.89447	1.4835	0.40826
Imputed variant	rs7300124	12	24706071	C	G	43671	0.99971	0.99943	159	193.09	57.9	0	159	193.09	57.9	0	40	26	4	119	167.09	53.9	0.3767	0.24286	0.40426	0	0.46293	0.26792	0.79987	0.22079	0.075202	0.64822	0.47269	0.31196	0.71622	0.00028084	0.99983	-0.70015	0.19275
Imputed variant	rs10771095	12	24705508	C	T	43670	0.99972	0.99946	159	193.11	57.89	0	159	193.11	57.89	0	40	26	4	119	167.11	53.89	0.3767	0.24286	0.40425	0	0.46287	0.26789	0.79976	0.22082	0.075212	0.64832	0.4727	0.31197	0.71624	0.00028092	0.99983	-0.70017	0.19276
Imputed variant	rs11871859	17	47629397	A	C	66609	0.95312	0.89878	227.76	151.87	30.342	0.028	227.76	151.87	30.342	0.028	27.548	33.398	9.047	200.21	118.47	21.295	0.25923	0.36784	0.23687	0	2.0488	1.1782	3.5627	3.0876	1.2886	7.3986	1.8746	1.2739	2.7587	0.0002811	0.88089	0.82013	0.2258
Imputed variant	rs12931090	16	13723380	C	T	33716	0.99997	0.9998	347.99	60.01	2	0.001	347.99	60.01	2	0.001	50.99	17.01	2	297	43	0	0.078061	0.15007	0.063235	0	2.3041	1.2208	4.3487	-1	-1	-1	2.6157	1.4983	4.5665	0.0002813	0.99906	1.2776	0.35176
Imputed variant	rs11003219	10	54613043	T	G	96080	0.9984	0.99591	226.72	156.99	26.279	0.016	226.72	156.99	26.279	0.016	26.966	32.963	10.065	199.75	124.02	16.214	0.25555	0.37927	0.23008	0	1.9688	1.129	3.4332	4.5983	1.9009	11.123	2.0446	1.3908	3.0057	0.00028216	0.99458	0.7899	0.21754
Imputed variant	5-83098999	5	83098999	A	G	142186	0.99464	0.98371	268.48	125.46	16.044	0.016	268.48	125.46	16.044	0.016	32.225	33.766	4.01	236.26	91.691	12.034	0.19214	0.29847	0.17024	0	2.6999	1.574	4.6311	2.443	0.74428	8.019	2.0736	1.3713	3.1358	0.00028223	0.98388	0.87624	0.24132
Imputed variant	rs4799888	18	34331358	T	A	52339	0.98056	0.96106	196.87	181.33	31.769	0.023	196.87	181.33	31.769	0.023	47.271	20.595	2.132	149.6	160.74	29.637	0.29864	0.17757	0.32357	0	0.40549	0.23084	0.71227	0.22766	0.054605	0.9492	0.45136	0.28428	0.71663	0.00028243	0.97413	-0.77401	0.21317
Imputed variant	rs11738673	5	63101735	G	A	111199	0.96348	0.83275	338.76	68.776	2.43	0.033	338.76	68.776	2.43	0.033	47.55	22.084	0.356	291.21	46.692	2.074	0.089807	0.16285	0.07477	0	2.8966	1.6028	5.2348	1.0512	0.02963	37.296	2.4072	1.4141	4.0977	0.00028309	0.75702	1.3615	0.37503
Imputed variant	rs12931801	16	13723411	A	T	33717	0.99999	0.9999	347.99	60.006	2	0	347.99	60.006	2	0	50.994	17.006	2	297	43	0	0.078056	0.15004	0.063235	0	2.3034	1.2204	4.3475	-1	-1	-1	2.6151	1.4979	4.5657	0.00028333	0.99943	1.2767	0.3517
Imputed variant	rs7078072	10	58479411	C	A	105499	0.99281	0.97207	315.33	86.019	8.643	0.01	315.33	86.019	8.643	0.01	42.655	24.392	2.949	272.67	61.627	5.694	0.12598	0.21637	0.10738	0	2.5302	1.432	4.4704	3.3108	0.78227	14.012	2.2953	1.4347	3.6721	0.00028335	0.96232	1.0214	0.28137
Imputed variant	rs1397084	18	3332957	G	A	6724	0.95735	0.92016	144.38	185.71	79.855	0.047	144.38	185.71	79.855	0.047	14.544	31.707	23.736	129.84	154.01	56.119	0.4213	0.56567	0.39158	0.00011463	1.838	0.94693	3.5675	3.7759	1.8308	7.7876	2.0236	1.4006	2.9238	0.00028362	0.90656	0.69906	0.19259
Imputed variant	rs35199222	15	81013037	G	A	93657	0.96541	0.94226	139.88	189.04	81.028	0.047	139.88	189.04	81.028	0.047	13.832	31.997	24.162	126.05	157.05	56.866	0.42822	0.5738	0.39825	0.00011463	1.8567	0.94738	3.6388	3.872	1.8636	8.045	2.0342	1.4072	2.9406	0.00028424	0.94804	0.68171	0.18784
Imputed variant	rs11081961	18	34299071	T	A	52296	0.99294	0.98765	182.92	185.54	41.539	0.009	182.92	185.54	41.539	0.009	46.878	18.116	5.005	136.04	167.42	36.534	0.32759	0.2009	0.35367	0	0.31401	0.1745	0.56508	0.39756	0.14751	1.0714	0.45946	0.29523	0.71506	0.00028431	0.98876	-0.73514	0.20256
Imputed variant	rs1437013	18	38245258	C	T	59131	0.99239	0.98771	166.57	191.44	51.993	0.002	166.57	191.44	51.993	0.002	18.193	35.032	16.775	148.37	156.41	35.218	0.36028	0.48987	0.3336	0	1.8266	0.99318	3.3595	3.8846	1.8196	8.2929	1.9183	1.3281	2.7709	0.00028449	0.98578	0.7196	0.19829
Imputed variant	rs9858127	3	66989512	C	T	121879	0.98775	0.96832	266.93	124.15	18.908	0.014	266.93	124.15	18.908	0.014	34.645	27.688	7.664	232.28	96.462	11.244	0.19753	0.30727	0.17493	0	1.9245	1.1068	3.3462	4.57	1.7065	12.238	2.0921	1.3885	3.1522	0.00028481	0.96699	0.84983	0.23419
Imputed variant	16-13727046	16	13727046	A	G	33739	0.99813	0.98758	347.49	60.317	2.184	0.008	347.49	60.317	2.184	0.008	50.924	17.029	2.045	296.57	43.288	0.139	0.078886	0.15085	0.064069	0	2.291	1.2145	4.3214	85.68	0.37144	19764	2.5952	1.4893	4.5224	0.00028487	0.98555	1.2766	0.3518
Imputed variant	rs6848426	4	110208691	G	A	194326	0.99901	0.99491	335.86	72.125	2.008	0.004	335.86	72.125	2.008	0.004	67.999	2.001	0	267.86	70.124	2.008	0.092856	0.014293	0.10903	0	0.11241	0.026895	0.46981	-1	-1	-1	0.11849	0.028748	0.48839	0.00028547	0.99911	-1.1979	0.33016
Imputed variant	rs12433483	14	31259516	C	A	18495	0.9645	0.88229	299.73	104.66	5.582	0.02	299.73	104.66	5.582	0.02	40.043	27.907	2.044	259.69	76.757	3.538	0.14126	0.22856	0.12329	0	2.3579	1.3654	4.0717	3.7467	0.64858	21.644	2.1068	1.3353	3.3239	0.00028552	0.80866	1.1036	0.30418
Imputed variant	rs3936089	16	13722728	G	C	33712	0.9981	0.9885	347.28	60.674	2.042	0.004	347.28	60.674	2.042	0.004	50.903	17.06	2.036	296.38	43.614	0.006	0.078974	0.15095	0.064156	0	2.2775	1.2084	4.2925	1975.7	1.9482e-08	200370000000000	2.5933	1.4885	4.518	0.00028561	0.98631	1.2772	0.35202
Imputed variant	rs10810578	9	16604648	A	G	41304	0.94351	0.91009	115.57	204.51	89.872	0.045	115.57	204.51	89.872	0.045	28.431	35.989	5.566	87.138	168.53	84.306	0.46866	0.33665	0.49583	0.00010976	0.65452	0.3755	1.1409	0.20235	0.077747	0.52665	0.51602	0.35237	0.75566	0.00028572	0.9045	-0.71972	0.19839
Imputed variant	rs7646118	3	133450039	C	T	230591	0.99775	0.99507	178.6	187.66	43.724	0.015	178.6	187.66	43.724	0.015	22.083	31.028	16.884	156.52	156.63	26.84	0.33551	0.46286	0.30929	0	1.404	0.77911	2.5301	4.4585	2.0968	9.4807	1.9244	1.3294	2.7857	0.00028575	0.99397	0.72886	0.2009
Imputed variant	rs60307484	17	47636654	C	G	66612	0.92382	0.84658	213.09	160.27	36.608	0.036	213.09	160.27	36.608	0.036	25.543	33.8	10.658	187.54	126.47	25.95	0.28477	0.39368	0.26234	0	1.9622	1.1195	3.4393	3.0155	1.3225	6.8758	1.8257	1.249	2.6689	0.00028579	0.82066	0.8209	0.22627
Imputed variant	rs7397370	12	126235202	A	G	212879	0.94802	0.78852	338.65	69.136	2.209	0.007	338.65	69.136	2.209	0.007	48.878	20.111	1.008	289.77	49.025	1.201	0.089702	0.15806	0.075629	0	2.432	1.3333	4.4359	4.9757	0.34635	71.483	2.2945	1.3428	3.9207	0.00028589	0.75677	1.3902	0.38321
Imputed variant	rs7099971	10	54610210	T	G	96066	0.99986	0.99964	226.97	157.03	26.002	0	226.97	157.03	26.002	0	27	32.998	10.002	199.97	124.04	16	0.25492	0.37859	0.22946	0	1.9703	1.1302	3.4348	4.6297	1.9081	11.233	2.0458	1.3914	3.008	0.00028599	0.99945	0.78857	0.21738
Imputed variant	rs11523339	10	54609451	G	A	96063	0.99986	0.99963	226.97	157.03	26.001	0.001	226.97	157.03	26.001	0.001	27.001	32.998	10.001	199.97	124.03	16	0.25492	0.37857	0.22946	0	1.9702	1.1302	3.4347	4.6291	1.9078	11.232	2.0457	1.3913	3.0078	0.00028632	0.99945	0.78851	0.21738
Imputed variant	rs11523340	10	54609582	G	A	96064	0.99986	0.99964	226.97	157.03	26.001	0	226.97	157.03	26.001	0	27.001	32.998	10.001	199.97	124.04	16	0.25492	0.37857	0.22946	0	1.9702	1.1302	3.4347	4.6291	1.9078	11.232	2.0457	1.3913	3.0078	0.00028634	0.99945	0.7885	0.21738
Directly typed variant	rs12930200	16	13723460	G	A	33718	1	1	348	60	2	0	348	60	2	0	51	17	2	297	43	0	0.078049	0.15	0.063235	0	2.3023	1.2197	4.3457	-1	-1	-1	2.6142	1.4973	4.5643	0.00028639	1	1.2754	0.35161
Directly typed variant	rs4128415	16	13724856	C	A	33726	1	1	348	60	2	0	348	60	2	0	51	17	2	297	43	0	0.078049	0.15	0.063235	0	2.3023	1.2197	4.3457	-1	-1	-1	2.6142	1.4973	4.5643	0.00028639	1	1.2754	0.35161
Imputed variant	rs35997949	10	58686048	C	T	106138	0.98755	0.96203	298.44	102.53	9.012	0.015	298.44	102.53	9.012	0.015	38.803	28.602	2.591	259.64	73.932	6.421	0.14703	0.24133	0.12761	0	2.5886	1.4968	4.4768	2.7	0.61372	11.878	2.1745	1.3894	3.4033	0.00028648	0.94612	0.9845	0.27142
Imputed variant	rs35678104	10	58686057	C	T	106139	0.98755	0.96203	298.44	102.53	9.012	0.015	298.44	102.53	9.012	0.015	38.803	28.602	2.591	259.64	73.932	6.421	0.14703	0.24133	0.12761	0	2.5886	1.4968	4.4768	2.7	0.61372	11.878	2.1745	1.3894	3.4033	0.00028648	0.94612	0.9845	0.27142
Imputed variant	rs11511002	10	54606659	G	A	96050	0.99262	0.98296	228.9	156.1	24.99	0.015	228.9	156.1	24.99	0.015	27.48	32.887	9.626	201.42	123.21	15.364	0.25133	0.37246	0.22639	0	1.9564	1.1243	3.4043	4.5922	1.8691	11.282	2.0282	1.3775	2.9862	0.00028654	0.97174	0.80458	0.22182
Imputed variant	rs12355500	10	54608608	G	A	96056	0.99986	0.99965	226.97	157.03	26.001	0.001	226.97	157.03	26.001	0.001	27.002	32.997	10.001	199.97	124.03	16	0.25492	0.37856	0.22946	0	1.9701	1.1301	3.4345	4.629	1.9078	11.232	2.0456	1.3913	3.0077	0.00028654	0.99948	0.78845	0.21737
Imputed variant	rs917022	4	110200344	T	G	194316	0.99291	0.96039	338.44	69.621	1.921	0.013	338.44	69.621	1.921	0.013	68.154	1.846	0	270.29	67.775	1.921	0.089592	0.013186	0.10532	0	0.10802	0.024441	0.4774	-1	-1	-1	0.1135	0.026027	0.49498	0.00028655	0.97968	-1.2262	0.33806
Imputed variant	rs34539611	10	54607593	A	T	96052	0.99986	0.99965	226.97	157.03	26	0.001	226.97	157.03	26	0.001	27.002	32.997	10	199.97	124.03	16	0.25492	0.37856	0.22946	0	1.9702	1.1301	3.4345	4.6285	1.9075	11.231	2.0456	1.3912	3.0076	0.00028682	0.9995	0.7884	0.21737
Imputed variant	rs11511004	10	54608318	G	A	96055	0.99986	0.99965	226.97	157.03	26	0.001	226.97	157.03	26	0.001	27.002	32.997	10	199.97	124.03	16	0.25492	0.37856	0.22946	0	1.9702	1.1301	3.4345	4.6285	1.9075	11.231	2.0456	1.3912	3.0076	0.00028682	0.9995	0.7884	0.21737
Imputed variant	rs11003221	10	54613653	T	C	96083	0.99649	0.99115	228.01	156.2	25.772	0.025	228.01	156.2	25.772	0.025	27.268	32.8	9.923	200.74	123.4	15.849	0.25336	0.37609	0.22809	0	1.9568	1.1231	3.4094	4.6091	1.8955	11.208	2.04	1.3866	3.0012	0.00028694	0.98781	0.79404	0.21893
Imputed variant	rs10156520	9	101047756	C	G	138971	0.99844	0.99057	353.57	56.408	0.015	0.003	353.57	56.408	0.015	0.003	51.101	18.899	0	302.47	37.509	0.015	0.068827	0.13499	0.055205	0	2.9824	1.5926	5.5849	-1	-1	-1	2.6709	1.4866	4.7986	0.00028698	0.98859	1.4071	0.38798
Imputed variant	rs11492387	10	54605996	A	G	96048	0.99987	0.99965	226.97	157.03	25.999	0.001	226.97	157.03	25.999	0.001	27.003	32.998	9.999	199.97	124.03	16	0.25491	0.37854	0.22946	0	1.9702	1.1302	3.4345	4.6279	1.9073	11.23	2.0455	1.3912	3.0075	0.00028704	0.99951	0.78836	0.21737
Imputed variant	rs11492388	10	54606267	G	T	96049	0.99987	0.99965	226.97	157.03	25.999	0.001	226.97	157.03	25.999	0.001	27.003	32.998	9.999	199.97	124.03	16	0.25491	0.37854	0.22946	0	1.9702	1.1302	3.4345	4.6279	1.9073	11.23	2.0455	1.3912	3.0075	0.00028704	0.99951	0.78836	0.21737
Imputed variant	rs8041113	15	89190086	C	T	106405	0.95895	0.93481	115.09	192.84	102.02	0.048	115.09	192.84	102.02	0.048	10.607	31.245	28.142	104.48	161.6	73.879	0.48406	0.62526	0.45499	0.00011707	1.9045	0.90987	3.9866	3.7521	1.7435	8.075	1.9986	1.375	2.9052	0.00028719	0.94002	0.67217	0.18534
Imputed variant	rs11511003	10	54608135	G	A	96054	0.99983	0.99956	226.96	157.04	26	0.001	226.96	157.04	26	0.001	27.002	32.997	10	199.95	124.05	16	0.25493	0.37856	0.22948	0	1.9698	1.13	3.4339	4.6282	1.9074	11.23	2.0453	1.3911	3.0073	0.00028741	0.99947	0.7883	0.21738
Imputed variant	rs11003196	10	54593499	G	C	96007	0.99974	0.99934	226.95	157.01	26.038	0.001	226.95	157.01	26.038	0.001	27.001	32.991	10.008	199.95	124.02	16.03	0.25498	0.37862	0.22953	0	1.9699	1.13	3.4343	4.6234	1.9062	11.214	2.0454	1.3911	3.0073	0.00028786	0.99921	0.78808	0.21734
Imputed variant	rs12695600	3	133689812	G	C	231050	0.98795	0.97982	71.693	181.14	157.15	0.016	71.693	181.14	157.15	0.016	4.959	25.993	39.048	66.734	155.14	118.11	0.39578	0.25651	0.42445	0	2.2546	0.82744	6.1434	4.4492	1.6675	11.871	2.1376	1.4205	3.2167	0.00028815	0.98694	0.67581	0.18639
Imputed variant	rs7670954	4	182324327	C	T	321565	0.98554	0.95399	299.46	99.392	11.138	0.012	299.46	99.392	11.138	0.012	38.618	28.259	3.119	260.84	71.133	8.019	0.14838	0.24642	0.1282	0	2.6833	1.5458	4.6578	2.6271	0.68044	10.143	2.2238	1.4246	3.4714	0.0002883	0.9469	0.95344	0.26297
Imputed variant	rs36016480	10	54587874	C	T	95989	0.9999	0.99973	226.97	157.02	26	0	226.97	157.02	26	0	27.008	32.992	10	199.97	124.03	16	0.25491	0.37851	0.22946	0	1.9694	1.1297	3.4332	4.6275	1.9072	11.228	2.0452	1.391	3.0071	0.00028837	0.99974	0.788	0.21735
Imputed variant	rs7919981	10	54589118	C	G	95995	0.9999	0.99973	226.97	157.02	26	0	226.97	157.02	26	0	27.008	32.992	10	199.97	124.03	16	0.25491	0.37851	0.22946	0	1.9694	1.1297	3.4332	4.6275	1.9072	11.228	2.0452	1.391	3.0071	0.00028837	0.99974	0.788	0.21735
Imputed variant	rs10824811	10	54591676	G	A	96001	0.9999	0.99973	226.97	157.02	26	0	226.97	157.02	26	0	27.008	32.992	10	199.97	124.03	16	0.25491	0.37851	0.22946	0	1.9694	1.1297	3.4332	4.6275	1.9072	11.228	2.0452	1.391	3.0071	0.00028837	0.99974	0.788	0.21735
Imputed variant	rs11003195	10	54591903	G	T	96004	0.9999	0.99973	226.97	157.02	26	0	226.97	157.02	26	0	27.008	32.992	10	199.97	124.03	16	0.25491	0.37851	0.22946	0	1.9694	1.1297	3.4332	4.6275	1.9072	11.228	2.0452	1.391	3.0071	0.00028837	0.99974	0.788	0.21735
Imputed variant	rs12762966	10	54611336	C	A	96071	0.99989	0.9997	226.97	157.03	26	0.001	226.97	157.03	26	0.001	27.008	32.992	10	199.96	124.04	16	0.25491	0.37851	0.22946	0	1.9694	1.1297	3.4331	4.6274	1.9071	11.228	2.0452	1.391	3.0071	0.00028844	0.99974	0.78798	0.21735
Imputed variant	rs7090355	10	54591359	A	G	95999	0.99987	0.99965	226.96	157.03	26.001	0.001	226.96	157.03	26.001	0.001	27.008	32.99	10.001	199.96	124.04	16	0.25492	0.37852	0.22948	0	1.969	1.1295	3.4326	4.6277	1.9073	11.228	2.0451	1.3909	3.0069	0.0002886	0.99969	0.78797	0.21735
Imputed variant	rs12914346	15	89190211	G	A	106406	0.94176	0.90488	115.51	192.6	101.84	0.053	115.51	192.6	101.84	0.053	10.822	31.269	27.903	104.69	161.33	73.933	0.48332	0.62202	0.45476	0.00012927	1.875	0.90021	3.9052	3.651	1.7033	7.8259	1.973	1.3581	2.8664	0.00028866	0.90765	0.68345	0.18852
Imputed variant	rs11003192	10	54590020	A	G	95997	0.9679	0.93313	243.6	143.21	23.181	0.018	243.6	143.21	23.181	0.018	29.986	31.683	8.327	213.61	111.52	14.854	0.23119	0.34528	0.2077	0	2.0238	1.1684	3.5055	3.9934	1.5746	10.128	2.0117	1.3558	2.9851	0.00028873	0.9011	0.84479	0.23303
Imputed variant	rs56078348	17	8597614	C	T	14070	0.94621	0.9108	144	195.18	70.775	0.047	144	195.18	70.775	0.047	13.257	37.354	19.382	130.74	157.82	51.393	0.41069	0.54375	0.38329	0.00011463	2.3343	1.1967	4.553	3.7194	1.723	8.029	1.9176	1.3288	2.7672	0.00028883	0.91935	0.70576	0.19469
Directly typed variant	rs4801988	19	54011384	T	C	85302	1	1	295	104	11	0	295	104	11	0	37	31	2	258	73	9	0.15366	0.25	0.13382	0	2.9611	1.7198	5.0985	1.5495	0.32223	7.4516	2.1575	1.3872	3.3556	0.00028902	1	0.93445	0.25778
Imputed variant	rs11817129	10	54583379	C	G	95975	0.9998	0.99947	227.01	156.98	26.009	0.001	227.01	156.98	26.009	0.001	27.022	32.974	10.004	199.98	124.01	16.005	0.25488	0.37844	0.22944	0	1.9679	1.1288	3.4305	4.6259	1.9068	11.222	2.0448	1.3907	3.0066	0.00028907	0.99921	0.78803	0.21739
Directly typed variant	rs2158185	4	110205051	A	G	194321	1	1	336	72	2	0	336	72	2	0	68	2	0	268	70	2	0.092683	0.014286	0.10882	0	0.11261	0.026932	0.47081	-1	-1	-1	0.11868	0.028784	0.48937	0.00028912	1	-1.197	0.33022
Imputed variant	rs11003220	10	54613130	G	A	96082	0.99963	0.99904	226.97	157.03	25.982	0.015	226.97	157.03	25.982	0.015	27.01	33	9.985	199.96	124.03	15.997	0.25488	0.37838	0.22945	0	1.9698	1.13	3.4337	4.621	1.9038	11.216	2.0442	1.3902	3.0057	0.00028967	0.99891	0.78817	0.21746
Imputed variant	rs1997353	3	25548962	C	T	53221	0.98602	0.98	75.063	214.53	120.39	0.013	75.063	214.53	120.39	0.013	5.873	32.121	32.004	69.19	182.41	88.39	0.44472	0.31334	0.47176	0	2.0746	0.82501	5.2167	4.2656	1.6756	10.859	1.9571	1.3283	2.8836	0.00028994	0.99075	0.70726	0.19515
Imputed variant	rs12767794	10	54615786	A	G	96089	0.99864	0.99644	226.93	157.02	26.007	0.044	226.93	157.02	26.007	0.044	27.011	33.006	9.974	199.92	124.02	16.033	0.25495	0.37829	0.22955	0.00010732	1.9698	1.13	3.4337	4.6043	1.8971	11.175	2.0422	1.3889	3.0028	0.00029039	0.9958	0.78911	0.21776
Imputed variant	rs7398427	12	126235196	G	A	212878	0.94852	0.79278	337.27	70.504	2.215	0.007	337.27	70.504	2.215	0.007	48.594	20.392	1.011	288.68	50.112	1.204	0.091384	0.16011	0.077236	0	2.4174	1.3296	4.3953	4.9884	0.34845	71.413	2.2775	1.3375	3.8782	0.0002904	0.7625	1.375	0.37944
Imputed variant	rs12763335	10	54598991	G	C	96027	0.9876	0.97296	230.41	154.33	25.247	0.011	230.41	154.33	25.247	0.011	27.956	32.172	9.87	202.46	122.16	15.377	0.24979	0.37081	0.22488	0	1.9073	1.0957	3.3201	4.6484	1.9053	11.341	2.0314	1.3791	2.9924	0.00029071	0.96818	0.80413	0.22192
Imputed variant	rs6846659	4	110208011	C	T	194324	0.99978	0.99872	336.02	71.971	2.001	0.003	336.02	71.971	2.001	0.003	68	2	0	268.02	69.971	2.001	0.092651	0.014286	0.10878	0	0.11266	0.026946	0.47105	-1	-1	-1	0.11873	0.028795	0.48957	0.00029075	0.9997	-1.1969	0.33032
Imputed variant	rs10918042	1	164517027	T	C	160279	0.97995	0.95967	218.41	163.68	27.866	0.043	218.41	163.68	27.866	0.043	49.332	20.243	0.421	169.08	143.44	27.445	0.26761	0.15062	0.2917	0.00010488	0.48367	0.27541	0.84943	0.052574	0.0024643	1.1216	0.43058	0.26331	0.7041	0.00029094	0.97275	-0.78215	0.21587
Imputed variant	rs10237021	7	28410508	G	A	60852	0.97869	0.95476	30.555	151.17	228.24	0.029	30.555	151.17	228.24	0.029	10.9	29.77	29.327	19.655	121.4	198.92	0.2589	0.36837	0.23636	0	0.44218	0.19055	1.0261	0.26585	0.11528	0.6131	0.53071	0.36065	0.78097	0.00029097	0.94015	-0.79311	0.2189
Imputed variant	rs1897856	12	94464641	G	T	158809	0.9841	0.95874	254.51	141.91	13.556	0.023	254.51	141.91	13.556	0.023	57.511	11.306	1.181	197	130.61	12.375	0.20614	0.097631	0.22848	0	0.29653	0.15099	0.58233	0.3269	0.048389	2.2084	0.36535	0.20331	0.65653	0.00029101	0.96364	-0.8907	0.24583
Imputed variant	rs4935363	10	54614274	G	A	96084	0.99926	0.99807	226.95	157.04	25.974	0.035	226.95	157.04	25.974	0.035	27.013	33.001	9.976	199.93	124.04	15.998	0.25489	0.37829	0.22949	0	1.9691	1.1296	3.4325	4.6153	1.9012	11.205	2.043	1.3894	3.004	0.00029129	0.99793	0.7883	0.21759
Imputed variant	rs11003204	10	54598826	G	C	96024	0.98756	0.97286	230.4	154.34	25.247	0.011	230.4	154.34	25.247	0.011	27.956	32.172	9.87	202.44	122.17	15.377	0.24981	0.37081	0.2249	0	1.9069	1.0955	3.3194	4.648	1.9052	11.34	2.0312	1.3789	2.992	0.00029147	0.96815	0.804	0.22193
Imputed variant	rs10918044	1	164521375	C	G	160287	0.978	0.95478	218.48	163.61	27.823	0.083	218.48	163.61	27.823	0.083	49.315	20.253	0.424	169.17	143.36	27.399	0.26744	0.15074	0.29147	0.00020244	0.48464	0.27597	0.85108	0.053085	0.0025146	1.1207	0.43147	0.26389	0.70547	0.00029159	0.96835	-0.78403	0.21643
Imputed variant	rs17040260	4	110208595	G	A	194325	0.99955	0.99736	336.07	71.926	2.007	0.001	336.07	71.926	2.007	0.001	68	2	0	268.07	69.926	2.007	0.09261	0.014286	0.10874	0	0.11275	0.026967	0.47143	-1	-1	-1	0.11879	0.02881	0.48982	0.00029172	0.99947	-1.1968	0.33037
Imputed variant	rs10026219	4	110211117	C	T	194330	0.99777	0.9873	335.85	72.029	2.108	0.013	335.85	72.029	2.108	0.013	67.954	2.045	0	267.9	69.984	2.108	0.092985	0.014607	0.10912	0	0.1152	0.027964	0.47456	-1	-1	-1	0.12102	0.029796	0.49156	0.00029255	0.99416	-1.1968	0.33045
Imputed variant	rs12778168	10	58698778	T	C	106235	0.96196	0.88292	308.19	94.991	6.806	0.008	308.19	94.991	6.806	0.008	41.557	26.613	1.83	266.64	68.378	4.976	0.13245	0.21624	0.11519	0	2.4972	1.4344	4.3475	2.3597	0.42012	13.253	2.1191	1.3295	3.3777	0.00029261	0.81303	1.1117	0.30694
Imputed variant	rs12772862	10	58698789	A	C	106236	0.96196	0.88292	308.19	94.991	6.806	0.008	308.19	94.991	6.806	0.008	41.557	26.613	1.83	266.64	68.378	4.976	0.13245	0.21624	0.11519	0	2.4972	1.4344	4.3475	2.3597	0.42012	13.253	2.1191	1.3295	3.3777	0.00029261	0.81303	1.1117	0.30694
Imputed variant	rs10029675	4	44520359	G	T	85222	0.99547	0.99237	130.21	198.7	81.095	0.002	130.21	198.7	81.095	0.002	33.724	30.245	6.029	96.483	168.45	75.066	0.44011	0.30217	0.4685	0	0.51368	0.29608	0.89119	0.22978	0.091787	0.57524	0.49124	0.33229	0.72622	0.0002928	0.99256	-0.68474	0.18907
Imputed variant	rs12777905	10	54617058	G	A	96090	0.99819	0.99525	226.96	157.03	25.961	0.049	226.96	157.03	25.961	0.049	27.029	33.014	9.949	199.93	124.02	16.012	0.25485	0.37799	0.2295	0.00011951	1.9691	1.1297	3.4321	4.596	1.8924	11.162	2.0402	1.3874	3	0.00029287	0.99457	0.78937	0.21797
Imputed variant	rs511780	6	7034129	C	T	14941	0.99467	0.98715	17.919	127.48	264.6	0.003	17.919	127.48	264.6	0.003	7.821	27.699	34.48	10.098	99.778	230.12	0.19917	0.30958	0.17643	0	0.35843	0.12872	0.99809	0.19346	0.071178	0.5258	0.47778	0.3174	0.71919	0.00029301	0.97128	-0.84868	0.23435
Imputed variant	rs12358574	10	54608849	T	C	96058	0.99338	0.98533	226.38	157.71	25.894	0.021	226.38	157.71	25.894	0.021	27.102	32.944	9.945	199.27	124.77	15.949	0.2555	0.37743	0.2304	0	1.9415	1.1141	3.3831	4.5848	1.8869	11.14	2.0251	1.3772	2.9778	0.00029311	0.97851	0.79618	0.21986
Imputed variant	rs62244474	3	45194278	C	A	86260	0.98545	0.97561	94.734	212.8	102.42	0.053	94.734	212.8	102.42	0.053	7.38	35.134	27.475	87.354	177.66	74.941	0.49063	0.35644	0.51826	0.00012927	2.3408	1.0167	5.3894	4.3395	1.8194	10.35	1.9424	1.332	2.8323	0.00029326	0.97339	0.69866	0.19294
Imputed variant	rs7802033	7	96982681	G	T	172613	0.99133	0.98024	236.18	146.21	27.598	0.013	236.18	146.21	27.598	0.013	55.228	12.415	2.357	180.95	133.79	25.241	0.24562	0.12235	0.27101	0	0.30402	0.15793	0.58525	0.30595	0.07786	1.2023	0.375	0.22005	0.63904	0.00029353	0.98357	-0.77912	0.21517
Imputed variant	rs4963574	12	24708219	C	T	43676	0.98867	0.981	54.517	193.19	162.28	0.008	54.517	193.19	162.28	0.008	4.017	25.26	40.722	50.5	167.93	121.56	0.36857	0.23782	0.39549	0	1.891	0.63021	5.6741	4.2113	1.4355	12.355	2.0968	1.38	3.186	0.00029354	0.98356	0.71069	0.19627
Imputed variant	rs6439435	3	133451178	G	T	230596	0.99984	0.99965	178.01	187.95	44.033	0.002	178.01	187.95	44.033	0.002	21.999	31.001	16.999	156.02	156.95	27.034	0.33661	0.46429	0.31032	0	1.4008	0.7768	2.5261	4.4594	2.0997	9.471	1.9261	1.3308	2.7879	0.00029365	0.99985	0.72459	0.20012
Imputed variant	rs635243	6	139843350	A	C	266525	0.9615	0.93882	88.185	197.76	124.01	0.043	88.185	197.76	124.01	0.043	7.308	30.244	32.441	80.877	167.51	91.573	0.4563	0.32046	0.48427	0.00010488	1.9981	0.8537	4.6765	3.9206	1.6649	9.2324	1.9911	1.3541	2.9278	0.00029411	0.93726	0.6949	0.19194
Imputed variant	rs6798547	3	133448499	G	A	230588	0.99973	0.99941	178.04	188.01	43.95	0.002	178.04	188.01	43.95	0.002	22.002	31.038	16.96	156.04	156.97	26.99	0.33647	0.46399	0.31022	0	1.4023	0.77777	2.5284	4.4565	2.0973	9.4694	1.9247	1.3298	2.7859	0.00029435	0.99889	0.72512	0.2003
Imputed variant	4-101448468	4	101448468	G	A	180519	0.9634	0.91465	261.4	126.71	21.868	0.024	261.4	126.71	21.868	0.024	31.459	32.904	5.63	229.94	93.804	16.238	0.20787	0.31549	0.18572	0	2.5639	1.4873	4.4197	2.5342	0.90613	7.0877	2.0208	1.3472	3.0314	0.00029438	0.88756	0.86091	0.23781
Directly typed variant	rs63178761	6	10573910	A	G	22691	1	1	56	190	164	0	56	190	164	0	17	36	17	39	154	147	0.36829	0.5	0.34118	0	0.53629	0.27295	1.0537	0.26531	0.12416	0.56692	0.51786	0.35868	0.74768	0.00029452	1	-0.69968	0.19328
Imputed variant	rs10421485	19	54002820	C	A	85274	0.99141	0.96652	318.55	84.534	6.913	0.002	318.55	84.534	6.913	0.002	43.693	24.305	2.002	274.86	60.229	4.911	0.11995	0.20221	0.10302	0	2.5386	1.4371	4.4843	2.5644	0.48071	13.68	2.2069	1.3644	3.5696	0.00029467	0.95242	1.0729	0.2964
Imputed variant	16-13726811	16	13726811	C	T	33737	0.99923	0.99483	348	59.867	2.129	0.002	348	59.867	2.129	0.002	51.003	17.001	1.996	297	42.866	0.133	0.078202	0.14995	0.06343	0	2.3095	1.2233	4.3602	87.391	0.33685	22673	2.6046	1.4921	4.5467	0.00029476	0.9948	1.2731	0.3517
Imputed variant	rs11740996	5	63106122	T	C	111203	0.96431	0.83578	338.43	69.132	2.425	0.017	338.43	69.132	2.425	0.017	47.482	22.154	0.357	290.94	46.978	2.068	0.090226	0.16336	0.07517	0	2.8896	1.6002	5.2181	1.0578	0.029918	37.399	2.4023	1.4124	4.0858	0.00029506	0.76035	1.3522	0.37356
Imputed variant	rs12772843	10	58698758	A	G	106234	0.96208	0.88344	308.14	95.035	6.814	0.007	308.14	95.035	6.814	0.007	41.547	26.623	1.83	266.6	68.412	4.984	0.13252	0.21631	0.11527	0	2.4971	1.4344	4.3471	2.3561	0.41963	13.228	2.1185	1.3292	3.3765	0.00029575	0.81365	1.1101	0.30675
Imputed variant	rs10747380	1	81272038	A	G	70474	0.98321	0.97681	97.746	188.83	123.41	0.016	97.746	188.83	123.41	0.016	27.844	29.468	12.684	69.902	159.36	110.73	0.4687	0.60829	0.43996	0	0.46423	0.25749	0.83698	0.28758	0.13881	0.59576	0.50587	0.34886	0.73355	0.00029598	0.9813	-0.66732	0.18441
Imputed variant	rs6700043	1	154782774	T	G	144554	0.99921	0.99661	332.72	75.245	2.037	0.002	332.72	75.245	2.037	0.002	47.718	20.282	2	285	54.963	0.037	0.096731	0.17344	0.080937	0	2.2039	1.2164	3.9933	322.84	0.01099	9483900	2.3828	1.4208	3.9961	0.00029601	0.98334	1.1921	0.32941
Imputed variant	rs2671903	5	393005	T	C	840	0.99494	0.98554	278.88	120.98	10.134	0.005	278.88	120.98	10.134	0.005	37.039	28.004	4.954	241.84	92.975	5.18	0.17225	0.27081	0.15196	0	1.9667	1.1392	3.3951	6.2445	1.7374	22.444	2.0725	1.3515	3.1782	0.00029657	0.98682	0.92847	0.25661
Imputed variant	rs6064800	20	37260162	G	A	59112	0.9903	0.97996	207.22	167.66	35.106	0.014	207.22	167.66	35.106	0.014	24.715	32.702	12.58	182.51	134.96	22.526	0.2901	0.41332	0.26473	0	1.7894	1.0141	3.1572	4.1239	1.8388	9.2491	1.9567	1.342	2.853	0.0002966	0.9715	0.74902	0.20701
Imputed variant	rs10478756	5	126192427	G	T	217952	0.96204	0.84918	321.17	82.523	6.285	0.027	321.17	82.523	6.285	0.027	46.568	19.731	3.695	274.6	62.792	2.59	0.11597	0.19374	0.099965	0	1.8529	1.0234	3.3547	8.4125	1.6674	42.443	2.1635	1.3276	3.5256	0.00029662	0.80838	1.1668	0.32248
Imputed variant	16-13728014	16	13728014	C	T	33742	0.9991	0.99411	347.9	59.931	2.161	0.006	347.9	59.931	2.161	0.006	50.983	17.013	2.003	296.92	42.918	0.158	0.078358	0.15014	0.06358	0	2.3086	1.2231	4.3577	73.831	0.43669	12483	2.6019	1.4911	4.5402	0.00029681	0.99425	1.2712	0.35136
Imputed variant	rs4486712	12	24704544	A	G	43666	0.99915	0.99863	159	193.71	57.292	0.001	159	193.71	57.292	0.001	39.998	26.005	3.997	119	167.7	53.295	0.37596	0.24285	0.40337	0	0.46136	0.26704	0.79708	0.22313	0.075947	0.65558	0.47441	0.31309	0.71886	0.00029689	0.99947	-0.69944	0.19332
Imputed variant	rs7316568	12	24706311	T	C	43672	0.99412	0.98966	161.02	191.35	57.626	0.005	161.02	191.35	57.626	0.005	40.23	25.769	4	120.79	165.58	53.626	0.37391	0.24121	0.40123	0	0.46725	0.2703	0.8077	0.22395	0.076302	0.6573	0.47439	0.3128	0.71945	0.00029706	0.99275	-0.69899	0.1932
Imputed variant	16-13728669	16	13728669	T	C	33743	0.99896	0.99316	347.88	59.937	2.175	0.008	347.88	59.937	2.175	0.008	50.98	17.015	2.003	296.9	42.922	0.172	0.0784	0.15015	0.063628	0	2.3087	1.2231	4.3577	67.821	0.48831	9419.5	2.6002	1.4902	4.5368	0.00029728	0.99296	1.2714	0.35144
Imputed variant	rs4128416	16	13724918	T	A	33727	0.99977	0.99852	348	59.906	2.094	0.001	348	59.906	2.094	0.001	51	17	2	297	42.906	0.094	0.078164	0.15	0.063374	0	2.3074	1.2222	4.3559	123.9	0.17754	86472	2.6081	1.4941	4.5529	0.00029747	0.99983	1.2699	0.35106
Imputed variant	rs4781515	16	13725511	A	G	33731	0.99965	0.99776	347.98	59.912	2.106	0.002	347.98	59.912	2.106	0.002	50.997	17.003	2	296.98	42.909	0.106	0.0782	0.15002	0.063414	0	2.3076	1.2224	4.3563	109.88	0.22643	53321	2.6068	1.4934	4.5503	0.00029761	0.99891	1.2701	0.3511
Imputed variant	rs34188780	16	13723837	T	C	33720	0.99977	0.99853	348	59.904	2.096	0	348	59.904	2.096	0	51	17	2	297	42.904	0.096	0.078166	0.15	0.063376	0	2.3075	1.2223	4.3561	121.32	0.18558	79315	2.608	1.494	4.5527	0.00029767	0.99984	1.2698	0.35104
Imputed variant	rs1900632	3	143397740	T	A	246321	0.98376	0.97032	55.798	196.09	158.08	0.028	55.798	196.09	158.08	0.028	21.639	27.984	20.373	34.159	168.11	137.71	0.37526	0.50904	0.34771	0	0.26278	0.13434	0.51399	0.23354	0.11463	0.47581	0.51413	0.35618	0.74211	0.00029784	0.96488	-0.72071	0.19925
Imputed variant	rs7782838	7	28411649	G	T	60854	0.97951	0.95677	30.581	150.94	228.47	0.016	30.581	150.94	228.47	0.016	10.904	29.721	29.374	19.677	121.22	199.09	0.25867	0.36807	0.23614	0	0.44246	0.19069	1.0267	0.26625	0.11549	0.61379	0.53076	0.36066	0.7811	0.00029787	0.94236	-0.79078	0.21862
Imputed variant	16-13726342	16	13726342	G	T	33734	0.99948	0.99658	347.95	59.92	2.125	0.003	347.95	59.92	2.125	0.003	50.992	17.006	2.001	296.96	42.914	0.124	0.078257	0.15006	0.063474	0	2.3078	1.2225	4.3565	93.977	0.30103	29338	2.6049	1.4925	4.5465	0.00029794	0.99743	1.2702	0.35116
Imputed variant	rs9730927	10	54607328	G	T	96051	0.99797	0.99511	227.62	156.51	25.868	0.007	227.62	156.51	25.868	0.007	27.265	32.742	9.991	200.35	123.76	15.877	0.25396	0.37661	0.2287	0	1.9441	1.1156	3.3877	4.6242	1.9049	11.225	2.0374	1.3851	2.9969	0.00029798	0.99228	0.78969	0.21832
Imputed variant	rs35317378	10	54597547	A	G	96020	0.9847	0.96587	229.49	154.97	25.531	0.012	229.49	154.97	25.531	0.012	27.896	32.147	9.957	201.59	122.82	15.574	0.25127	0.37186	0.22644	0	1.8914	1.0863	3.2933	4.6202	1.9003	11.233	2.0225	1.3735	2.978	0.00029822	0.96291	0.80324	0.22208
Imputed variant	rs2759302	15	80992893	G	A	93606	0.98128	0.97001	126.56	191.82	91.604	0.017	126.56	191.82	91.604	0.017	12.742	30.011	27.244	113.82	161.81	64.36	0.45737	0.60359	0.42726	0	1.6568	0.8245	3.3291	3.7812	1.8184	7.8627	2.0411	1.4082	2.9584	0.00029873	0.95993	0.67183	0.18577
Imputed variant	rs7782982	7	28411735	G	T	60856	0.97957	0.95693	30.579	150.92	228.49	0.015	30.579	150.92	228.49	0.015	10.902	29.717	29.378	19.677	121.2	199.11	0.25864	0.36802	0.23612	0	0.44254	0.19071	1.0269	0.26631	0.11551	0.61395	0.5308	0.36068	0.78117	0.00029895	0.94249	-0.79052	0.2186
Directly typed variant	rs11614401	12	94467055	T	C	158815	1	1	251	145	14	0	251	145	14	0	57	12	1	194	133	13	0.21098	0.1	0.23382	0	0.30708	0.15864	0.59442	0.26181	0.033525	2.0445	0.36408	0.20384	0.65028	0.00029911	1	-0.86718	0.23981
Imputed variant	rs6073791	20	44218553	G	A	70787	0.9755	0.83955	361.85	48.137	0.001	0.008	361.85	48.137	0.001	0.008	54.499	15.499	0	307.35	32.638	0.001	0.058707	0.11071	0.048001	0	2.6781	1.3708	5.2323	-1	-1	-1	2.4691	1.3093	4.656	0.00029922	0.73072	1.7529	0.48476
Imputed variant	16-56116844	16	56116844	G	T	70916	0.99204	0.94981	354.9	53.7	1.398	0.007	354.9	53.7	1.398	0.007	52.323	16.674	1.002	302.57	37.026	0.396	0.068899	0.13342	0.055616	0	2.6042	1.3618	4.9798	14.632	0.36515	586.34	2.6143	1.4531	4.7033	0.00029955	0.95371	1.4038	0.38827
Imputed variant	rs2061785	5	63107015	G	T	111205	0.96477	0.83702	338.36	69.195	2.423	0.027	338.36	69.195	2.423	0.027	47.465	22.168	0.356	290.89	47.027	2.067	0.0903	0.16345	0.07524	0	2.8889	1.6	5.2161	1.0555	0.029724	37.482	2.4015	1.4122	4.0839	0.0002997	0.76195	1.3489	0.37307
Imputed variant	7-28411982	7	28411982	G	T	60858	0.97973	0.95737	228.53	150.86	30.584	0.021	228.53	150.86	30.584	0.021	29.387	29.707	10.904	199.15	121.16	19.68	0.25859	0.36797	0.23606	0	1.6616	0.95131	2.9023	3.7547	1.6288	8.6555	1.8841	1.2802	2.7729	0.00029976	0.94301	0.79014	0.21854
Imputed variant	rs58957937	10	72466155	G	A	133698	0.98459	0.89923	359.67	49.341	0.983	0.005	359.67	49.341	0.983	0.005	52.502	17.436	0.06	307.17	31.905	0.923	0.06257	0.1254	0.049634	0	3.1973	1.6642	6.1431	0.38032	9.8095e-05	1474.5	2.7454	1.4944	5.0439	0.00029978	0.84368	1.5279	0.42259
Directly typed variant	rs4904460	14	89068071	C	T	123319	1	1	122	198	90	0	122	198	90	0	33	29	8	89	169	82	0.46098	0.32143	0.48971	0	0.46279	0.26407	0.81105	0.26312	0.11489	0.60259	0.4936	0.33579	0.72558	0.00029979	1	-0.67847	0.18766
Imputed variant	rs11578013	1	69469529	T	C	51373	0.97922	0.96281	189.85	182.21	37.883	0.051	189.85	182.21	37.883	0.051	17.147	43.649	9.193	172.71	138.56	28.69	0.31465	0.44318	0.28819	0.00012439	3.1728	1.7384	5.791	3.2274	1.3209	7.8854	1.9659	1.3545	2.8532	0.00029981	0.9727	0.75107	0.20774
Imputed variant	rs2010135	5	395210	A	G	849	0.99441	0.98424	278.51	121.3	10.184	0.008	278.51	121.3	10.184	0.008	36.971	28.043	4.985	241.54	93.252	5.199	0.17276	0.27153	0.15243	0	1.9647	1.1382	3.3914	6.2644	1.7479	22.451	2.0725	1.3521	3.177	0.00030019	0.98998	0.92532	0.25596
Imputed variant	rs4854777	3	133691147	G	A	231059	0.99003	0.98348	72.544	180.78	156.66	0.017	72.544	180.78	156.66	0.017	4.992	26.182	38.825	67.552	154.6	117.83	0.39742	0.25833	0.42606	0	2.2917	0.8439	6.2231	4.4588	1.6755	11.866	2.1312	1.4175	3.2044	0.00030032	0.98661	0.67275	0.1861
Imputed variant	5-63107697	5	63107697	C	T	111207	0.96491	0.83746	338.33	69.224	2.423	0.023	338.33	69.224	2.423	0.023	47.462	22.175	0.357	290.87	47.049	2.066	0.090334	0.16351	0.07527	0	2.8884	1.5999	5.2149	1.059	0.029944	37.451	2.4014	1.4123	4.0833	0.00030044	0.76247	1.348	0.37289
Imputed variant	rs12764383	10	54597592	C	T	96021	0.98064	0.95933	232.85	152.3	24.83	0.017	232.85	152.3	24.83	0.017	28.52	31.84	9.638	204.33	120.46	15.192	0.2463	0.36512	0.22184	0	1.8938	1.0891	3.293	4.5453	1.8532	11.148	2.0174	1.3676	2.9759	0.0003006	0.94819	0.8127	0.22483
Imputed variant	rs11921527	3	133441167	G	A	230572	0.98914	0.97805	177.23	188.42	44.318	0.025	177.23	188.42	44.318	0.025	21.855	31.413	16.728	155.38	157.01	27.59	0.3379	0.46338	0.31206	0	1.4224	0.78904	2.5642	4.3106	2.0269	9.1673	1.9036	1.3153	2.755	0.00030066	0.97695	0.73194	0.20249
Imputed variant	rs638867	6	10573195	G	T	22688	0.99955	0.99906	56.056	189.9	164.04	0.002	56.056	189.9	164.04	0.002	16.964	36.034	17.001	39.092	153.86	147.04	0.36831	0.49974	0.34125	0	0.53967	0.27464	1.0605	0.26644	0.12467	0.56942	0.51857	0.35917	0.74872	0.00030076	0.99906	-0.69886	0.19334
Imputed variant	rs61135752	9	84442490	T	A	110998	0.87761	0.80794	124.88	204.94	80.135	0.047	124.88	204.94	80.135	0.047	13.195	34.489	22.303	111.68	170.45	57.832	0.44543	0.56507	0.4208	0.00011463	1.7126	0.86952	3.3732	3.2642	1.5401	6.9181	1.7883	1.2387	2.5818	0.00030081	0.8167	0.75601	0.20915
Imputed variant	rs10762895	10	54601289	A	G	96032	0.99881	0.99776	226.54	157.46	25.997	0.005	226.54	157.46	25.997	0.005	27.004	32.997	9.998	199.53	124.46	15.999	0.25543	0.37853	0.23009	0	1.9589	1.1238	3.4148	4.6175	1.9029	11.205	2.038	1.3862	2.9963	0.00030088	0.99951	0.78566	0.21736
Imputed variant	rs6774822	3	133442012	G	T	230574	0.999	0.99788	178.16	188.06	43.776	0.003	178.16	188.06	43.776	0.003	22.008	31.154	16.838	156.15	156.91	26.938	0.33611	0.46307	0.30998	0	1.4088	0.78169	2.5389	4.435	2.0847	9.4353	1.9198	1.3263	2.779	0.00030109	0.99583	0.72566	0.20077
Imputed variant	rs11003202	10	54595590	A	C	96011	0.99884	0.99783	226.54	157.46	26	0.003	226.54	157.46	26	0.003	27.005	32.994	10	199.53	124.47	16	0.25544	0.37853	0.2301	0	1.9586	1.1236	3.4142	4.6179	1.9031	11.205	2.038	1.3862	2.9963	0.0003012	0.99961	0.78555	0.21735
Imputed variant	10-54596916	10	54596916	T	C	96017	0.99884	0.99783	226.54	157.46	26	0.003	226.54	157.46	26	0.003	27.005	32.994	10	199.53	124.47	16	0.25544	0.37853	0.2301	0	1.9586	1.1236	3.4142	4.6179	1.9031	11.205	2.038	1.3862	2.9963	0.0003012	0.99961	0.78555	0.21735
Directly typed variant	rs8020386	14	86252996	T	C	118443	1	1	153	194	63	0	153	194	63	0	15	36	19	138	158	44	0.39024	0.52857	0.36176	0	2.0962	1.1007	3.9921	3.9727	1.863	8.4715	1.9781	1.3706	2.8548	0.00030149	1	0.6988	0.19336
Imputed variant	rs12639304	3	133441594	A	T	230573	0.99894	0.99778	178.17	188.06	43.764	0.004	178.17	188.06	43.764	0.004	22.008	31.163	16.829	156.16	156.9	26.935	0.33609	0.46301	0.30996	0	1.4093	0.78201	2.5398	4.4334	2.0837	9.4326	1.9195	1.3261	2.7785	0.00030162	0.99564	0.72568	0.2008
Directly typed variant	rs1786059	18	34803070	G	A	52973	1	1	203	174	32	0	203	174	32	0	48	20	2	155	154	30	0.29095	0.17143	0.31563	0	0.41937	0.2378	0.73957	0.21528	0.04962	0.93399	0.4486	0.28082	0.71662	0.0003022	1	-0.75946	0.21018
Imputed variant	5-63113347	5	63113347	G	A	111214	0.96521	0.83843	338.28	69.271	2.424	0.027	338.28	69.271	2.424	0.027	47.449	22.185	0.358	290.83	47.086	2.066	0.090395	0.1636	0.075325	0	2.8879	1.5997	5.2133	1.0621	0.030159	37.403	2.4011	1.4123	4.0823	0.00030233	0.76329	1.3463	0.37259
Imputed variant	rs34594348	4	4932445	G	A	7246	0.98245	0.95523	258.61	135.96	15.408	0.023	258.61	135.96	15.408	0.023	33.456	29.364	7.177	225.16	106.59	8.231	0.20339	0.31228	0.18097	0	1.854	1.0733	3.2024	5.8682	2.0232	17.02	2.0551	1.3675	3.0883	0.00030259	0.96506	0.86701	0.23997
Imputed variant	rs63494060	6	10572685	T	G	22684	0.99943	0.99882	56.064	189.88	164.05	0.003	56.064	189.88	164.05	0.003	16.952	36.046	17.002	39.112	153.84	147.05	0.36831	0.49964	0.34127	0	0.54061	0.2751	1.0624	0.26677	0.12481	0.57016	0.51881	0.35934	0.74906	0.00030272	0.99873	-0.69864	0.19337
Imputed variant	rs12493887	3	133440737	T	C	230570	0.9988	0.9975	178.19	188.07	43.731	0.003	178.19	188.07	43.731	0.003	22.009	31.185	16.806	156.19	156.89	26.925	0.33602	0.46284	0.30991	0	1.4106	0.78278	2.5419	4.4295	2.0814	9.4265	1.9186	1.3255	2.7772	0.00030289	0.99511	0.72576	0.20089
Imputed variant	rs62163916	2	34951787	G	A	62752	0.9899	0.98453	171.74	197.52	40.72	0.012	171.74	197.52	40.72	0.012	41.595	26.481	1.921	130.15	171.04	38.799	0.34021	0.2166	0.36566	0	0.48443	0.28287	0.82959	0.15492	0.034908	0.68753	0.47965	0.31159	0.73836	0.00030309	0.98544	-0.74353	0.20581
Directly typed variant	rs646490	10	5951605	T	G	13493	1	1	4	92	314	0	4	92	314	0	2	25	43	2	67	271	0.12195	0.20714	0.10441	0	0.37313	0.049841	2.7935	0.15867	0.021772	1.1564	0.44624	0.27696	0.71897	0.00030321	1	-1.0646	0.29468
Imputed variant	rs4722790	7	28410700	A	T	60853	0.97808	0.95336	30.601	151.36	228.01	0.028	30.601	151.36	228.01	0.028	10.9	29.764	29.332	19.701	121.6	198.68	0.25924	0.36834	0.23678	0	0.44242	0.19071	1.0263	0.26684	0.11574	0.61521	0.53203	0.36156	0.78287	0.00030328	0.94011	-0.79064	0.21886
Imputed variant	rs11047495	12	24707186	G	A	43674	0.99747	0.9952	58.259	193.33	158.41	0.006	58.259	193.33	158.41	0.006	4.027	26.266	39.705	54.232	167.06	118.7	0.37787	0.24515	0.40519	0	2.1174	0.70995	6.3148	4.5046	1.5386	13.188	2.0975	1.3859	3.1745	0.00030336	0.99205	0.69865	0.1934
Imputed variant	rs12347890	9	101047011	T	C	138970	0.99897	0.99274	353.38	56.598	0.018	0.001	353.38	56.598	0.018	0.001	51.1	18.899	0	302.28	37.699	0.018	0.069066	0.13499	0.055493	0	2.9655	1.5842	5.5511	-1	-1	-1	2.6562	1.4791	4.7702	0.00030365	0.98899	1.3994	0.38741
Imputed variant	rs4532176	3	159973102	A	G	275825	0.97729	0.87954	351.68	52.001	6.303	0.013	351.68	52.001	6.303	0.013	53.434	11.028	5.534	298.25	40.973	0.769	0.078792	0.15784	0.062518	0	1.5023	0.72698	3.1046	40.167	3.6329	444.11	2.8104	1.621	4.8727	0.00030389	0.90994	1.2219	0.3383
Imputed variant	rs11162585	1	79455949	A	G	66979	0.98809	0.97986	58.954	190.55	160.47	0.027	58.954	190.55	160.47	0.027	16.491	38.987	14.518	42.463	151.56	145.96	0.37619	0.51409	0.3478	0	0.66237	0.33935	1.2929	0.25612	0.11696	0.56086	0.50402	0.34916	0.72758	0.0003041	0.96612	-0.70138	0.19419
Imputed variant	rs7702504	5	105049494	A	C	175813	0.99706	0.99441	133.04	196.18	80.769	0.009	133.04	196.18	80.769	0.009	15.067	29.004	25.928	117.97	167.18	54.841	0.43625	0.57758	0.40716	0	1.3584	0.69821	2.6429	3.7019	1.8179	7.5383	1.9909	1.3771	2.8783	0.00030489	0.99364	0.67172	0.18601
Imputed variant	2-129774803	2	129774803	T	C	215207	0.97439	0.92874	278.98	110.79	20.208	0.021	278.98	110.79	20.208	0.021	37.486	23.339	9.172	241.49	87.451	11.036	0.18441	0.29775	0.16107	0	1.7193	0.9706	3.0456	5.3542	2.0896	13.719	2.2083	1.4568	3.3475	0.00030495	0.92451	0.85844	0.23773
Imputed variant	10-58516022	10	58516022	G	A	105626	0.99924	0.99673	312.79	88.163	9.045	0.002	312.79	88.163	9.045	0.002	41.959	24.996	3.045	270.83	63.167	6	0.12958	0.22204	0.11054	0	2.5542	1.4504	4.498	3.2757	0.79425	13.51	2.2966	1.4424	3.6566	0.00030507	0.99478	0.98722	0.2734
Directly typed variant	rs1600601	5	105056118	T	G	175828	1	1	133	196	81	0	133	196	81	0	15	29	26	118	167	55	0.43659	0.57857	0.40735	0	1.3661	0.70153	2.6601	3.7188	1.8255	7.5755	1.9974	1.3814	2.8879	0.0003051	1	0.6691	0.1853
Imputed variant	rs10509056	10	58510079	T	G	105606	0.99932	0.99712	312.77	88.179	9.049	0	312.77	88.179	9.049	0	41.953	24.998	3.049	270.82	63.181	6	0.12961	0.22211	0.11056	0	2.5541	1.4503	4.4978	3.2804	0.79583	13.521	2.2971	1.4428	3.6572	0.00030512	0.9952	0.98685	0.2733
Imputed variant	rs2179424	1	172935443	G	A	176721	0.94713	0.90576	139.07	187.12	83.759	0.058	139.07	187.12	83.759	0.058	15.914	29.098	24.976	123.15	158.02	58.783	0.43254	0.56474	0.40533	0.00014146	1.425	0.74026	2.7431	3.288	1.6307	6.6295	1.9036	1.3181	2.7491	0.00030514	0.91586	0.68936	0.19091
Imputed variant	rs1925306	10	58528453	T	A	105660	0.99792	0.9913	312.36	88.489	9.153	0.003	312.36	88.489	9.153	0.003	41.947	24.925	3.126	270.41	63.564	6.027	0.13024	0.2227	0.1112	0	2.5278	1.4353	4.452	3.3435	0.82095	13.617	2.2899	1.4392	3.6434	0.00030519	0.99047	0.98684	0.2733
Imputed variant	rs421342	9	107982034	C	T	153876	0.99052	0.94401	353.3	54.529	2.154	0.016	353.3	54.529	2.154	0.016	53.589	14.396	2.01	299.71	40.133	0.144	0.071755	0.13155	0.059445	0	2.0062	1.028	3.9152	78.066	0.36891	16520	2.3968	1.3364	4.2986	0.00030547	0.95286	1.4073	0.38977
Imputed variant	rs2138933	10	58513165	T	A	105619	0.99931	0.99706	312.79	88.168	9.045	0.001	312.79	88.168	9.045	0.001	41.959	24.996	3.045	270.83	63.172	6	0.12958	0.22204	0.11055	0	2.554	1.4503	4.4976	3.2757	0.79424	13.51	2.2964	1.4423	3.6563	0.0003057	0.99488	0.98701	0.27338
Directly typed variant	rs10743502	12	24705338	C	A	43669	1	1	159	194	57	0	159	194	57	0	40	26	4	119	168	53	0.37561	0.24286	0.40294	0	0.46042	0.2665	0.79543	0.22453	0.076433	0.65957	0.47528	0.31366	0.72017	0.0003063	1	-0.69862	0.19353
Imputed variant	rs588007	22	26725316	T	C	13099	0.98126	0.96879	148.33	199.26	62.377	0.034	148.33	199.26	62.377	0.034	38.56	25.112	6.323	109.77	174.15	56.054	0.39518	0.26972	0.42101	0	0.41047	0.2353	0.71608	0.32111	0.1305	0.79011	0.50794	0.33942	0.76011	0.00030637	0.96839	-0.70953	0.19655
Imputed variant	rs35446584	7	67511674	T	A	127326	0.93374	0.81356	286.39	110.56	13.018	0.032	286.39	110.56	13.018	0.032	39.058	25.8	5.139	247.33	84.763	7.879	0.1666	0.25771	0.14784	0	1.9274	1.1064	3.3577	4.1302	1.2929	13.194	2.0012	1.2967	3.0885	0.00030666	0.80753	1.0016	0.27748
Imputed variant	rs8004599	14	89190336	C	T	123469	0.98817	0.9824	95.869	195.79	118.33	0.006	95.869	195.79	118.33	0.006	8.624	29.142	32.232	87.245	166.65	86.1	0.47261	0.33137	0.50168	0	1.7691	0.79273	3.9479	3.7872	1.6877	8.4985	2.0314	1.3855	2.9785	0.00030669	0.98254	0.67734	0.18765
Directly typed variant	rs1827435	3	79824232	C	T	142860	1	1	290	112	8	0	290	112	8	0	38	28	4	252	84	4	0.1561	0.25714	0.13529	0	2.2105	1.2791	3.8201	6.6316	1.5913	27.636	2.2124	1.4275	3.4287	0.0003067	1	0.94245	0.2611
Imputed variant	rs7160282	14	59789438	C	T	72856	0.99738	0.9917	297.19	103.86	8.954	0.001	297.19	103.86	8.954	0.001	63	7	0	234.19	96.859	8.954	0.1485	0.05	0.16878	0	0.26864	0.11879	0.60752	-1	-1	-1	0.25921	0.1181	0.56892	0.00030722	0.99836	-0.94573	0.26204
Imputed variant	rs3743250	15	99505316	C	T	126662	0.97926	0.94693	276.94	124.03	9.016	0.015	276.94	124.03	9.016	0.015	37.128	28.317	4.551	239.81	95.715	4.465	0.17326	0.26729	0.15389	0	1.9109	1.1098	3.2902	6.5834	1.7057	25.409	2.0057	1.3068	3.0782	0.00030732	0.90349	0.97723	0.27077
Imputed variant	rs4856204	3	79861012	A	G	143013	0.99579	0.991	201.7	184.9	23.389	0.013	201.7	184.9	23.389	0.013	23.004	37.993	8.999	178.7	146.91	14.39	0.28254	0.39996	0.25837	0	2.009	1.1453	3.5238	4.8578	1.8989	12.428	1.9133	1.3094	2.7957	0.00030782	0.99294	0.80063	0.22186
Directly typed variant	rs7966445	12	64265927	G	A	109638	1	1	56	199	154	0	56	199	154	0	5	24	40	51	175	114	0.3802	0.24638	0.40735	0	1.3989	0.50809	3.8513	3.5789	1.3344	9.5991	2.1025	1.3865	3.1881	0.00030799	1	0.7129	0.19756
Imputed variant	rs55909788	7	28414981	G	A	60864	0.97747	0.9544	228.18	150.08	31.721	0.021	228.18	150.08	31.721	0.021	29.172	29.884	10.936	199.01	120.19	20.785	0.2604	0.36973	0.2379	0	1.6961	0.97065	2.9638	3.5893	1.5668	8.2225	1.8792	1.2775	2.7642	0.00030799	0.94158	0.78511	0.21757
Imputed variant	rs10070515	5	35706817	T	A	68620	0.99029	0.98591	87.732	205.25	117.01	0.008	87.732	205.25	117.01	0.008	25.997	31.347	12.656	61.735	173.9	104.35	0.4643	0.59529	0.43732	0	0.42805	0.23597	0.77647	0.288	0.13716	0.60476	0.52839	0.365	0.76493	0.00030811	0.97902	-0.68418	0.18961
Imputed variant	3-73723094	3	73723094	A	T	133764	0.98414	0.96082	270.51	128.03	11.443	0.015	270.51	128.03	11.443	0.015	59.072	10.918	0.007	211.43	117.12	11.436	0.18406	0.078089	0.20587	0	0.33367	0.16837	0.66127	0.0021909	1.4546e-13	32999000	0.32673	0.17146	0.6226	0.00030865	0.96219	-0.91327	0.25313
Imputed variant	3-73723103	3	73723103	A	G	133766	0.98414	0.96081	270.51	128.03	11.443	0.015	270.51	128.03	11.443	0.015	59.072	10.918	0.007	211.44	117.12	11.436	0.18406	0.078089	0.20587	0	0.33368	0.16837	0.66128	0.0021909	1.4546e-13	32999000	0.32673	0.17146	0.62261	0.00030868	0.96219	-0.91327	0.25313
Directly typed variant	rs2684788	15	99504437	C	T	126657	1	1	99	217	94	0	99	217	94	0	10	32	28	89	185	66	0.4939	0.62857	0.46618	0	1.5395	0.72447	3.2713	3.7758	1.7151	8.3123	1.9379	1.3326	2.8181	0.00030903	1	0.69582	0.19288
Imputed variant	rs34802330	10	58693472	A	G	106190	0.98354	0.9444	301.45	100.93	7.6	0.015	301.45	100.93	7.6	0.015	39.898	27.861	2.236	261.55	73.073	5.364	0.14163	0.23097	0.12324	0	2.4995	1.4435	4.328	2.7327	0.55428	13.473	2.1366	1.3559	3.3668	0.00030936	0.91947	1.0198	0.28271
Imputed variant	rs11694874	2	233374597	A	G	376933	0.92723	0.88914	111.53	206.45	91.963	0.059	111.53	206.45	91.963	0.059	12.425	30.982	26.583	99.102	175.47	65.38	0.47614	0.60114	0.4504	0.0001439	1.4083	0.69743	2.8437	3.243	1.5435	6.8137	1.8391	1.2697	2.6639	0.00030984	0.84211	0.73694	0.20431
Directly typed variant	rs1439382	4	44536354	A	G	85282	1	1	78	202	130	0	78	202	130	0	6	30	34	72	172	96	0.43659	0.3	0.46471	0	2.093	0.83519	5.2452	4.25	1.6935	10.666	2.0256	1.3692	2.9967	0.00030992	1	0.6854	0.19003
Imputed variant	rs12776363	10	58500557	G	A	105550	0.99938	0.9974	312.78	88.19	9.029	0.001	312.78	88.19	9.029	0.001	41.951	25.019	3.029	270.83	63.171	6	0.12957	0.22198	0.11055	0	2.5568	1.4521	4.5022	3.2591	0.78836	13.473	2.2957	1.4418	3.6552	0.00031006	0.99599	0.98563	0.27327
Imputed variant	rs62086998	18	24045185	C	T	35748	0.96469	0.89852	9.02	113.84	287.1	0.032	9.02	113.84	287.1	0.032	5.31	24.36	40.323	3.71	89.484	246.78	0.16085	0.24988	0.14252	0	0.1902	0.04691	0.77118	0.11416	0.029085	0.4481	0.49892	0.32168	0.77383	0.0003102	0.888	-0.99604	0.27617
Imputed variant	rs6984948	8	129624372	T	C	231357	0.95816	0.92386	202.74	169.5	37.741	0.02	202.74	169.5	37.741	0.02	24.614	32.058	13.321	178.12	137.45	24.42	0.29878	0.41933	0.27396	0	1.6879	0.95409	2.986	3.9475	1.7924	8.6938	1.9138	1.3145	2.7863	0.00031026	0.90722	0.7677	0.21286
Imputed variant	rs35475924	7	128749587	G	A	221173	0.96989	0.92592	245.93	145.42	18.619	0.029	245.93	145.42	18.619	0.029	31.687	30.537	7.765	214.24	114.89	10.854	0.22277	0.3291	0.20088	0	1.7971	1.0407	3.1033	4.837	1.7903	13.068	1.9514	1.3089	2.9092	0.00031031	0.9203	0.85915	0.23822
Imputed variant	rs1369228	8	69621587	C	G	132720	0.99809	0.99215	341.34	67.646	1.011	0.004	341.34	67.646	1.011	0.004	48.02	20.978	1	293.32	46.668	0.011	0.084962	0.16413	0.068662	0	2.7458	1.5087	4.997	555.3	3.8273e-06	80567000000	2.6635	1.5568	4.5568	0.00031033	0.99572	1.2327	0.34179
Imputed variant	rs12782788	10	58726519	A	T	106312	0.99383	0.98368	296.26	104.29	9.452	0.002	296.26	104.29	9.452	0.002	38.733	27.981	3.286	257.52	76.307	6.166	0.15023	0.24681	0.13035	0	2.438	1.4076	4.2228	3.5433	0.89082	14.093	2.1861	1.4018	3.4092	0.00031038	0.97273	0.95732	0.26544
Imputed variant	rs59987379	10	58726804	T	C	106313	0.99383	0.98369	296.26	104.29	9.452	0	296.26	104.29	9.452	0	38.733	27.981	3.286	257.52	76.309	6.166	0.15024	0.24681	0.13035	0	2.438	1.4076	4.2227	3.5433	0.89082	14.093	2.1861	1.4018	3.4092	0.00031048	0.97273	0.95729	0.26544
Imputed variant	rs57157474	10	58723869	A	G	106301	0.99383	0.98369	296.26	104.29	9.453	0	296.26	104.29	9.453	0	38.733	27.981	3.286	257.53	76.308	6.167	0.15024	0.24681	0.13036	0	2.438	1.4076	4.2227	3.5427	0.89071	14.091	2.1861	1.4018	3.4091	0.00031058	0.97273	0.95726	0.26544
Imputed variant	rs4348473	8	55451651	A	T	109576	0.90566	0.81848	216.22	167.17	26.582	0.024	216.22	167.17	26.582	0.024	25.565	35.764	8.669	190.66	131.41	17.913	0.26872	0.37931	0.24595	0	2.0297	1.1662	3.5326	3.6092	1.4528	8.9659	1.8736	1.2769	2.7492	0.00031098	0.78332	0.87501	0.24266
Imputed variant	rs11817079	10	54583109	C	T	95974	0.9986	0.99738	226.6	157.37	26.026	0.001	226.6	157.37	26.026	0.001	27.035	32.955	10.01	199.57	124.42	16.016	0.2554	0.37839	0.23007	0	1.9552	1.1217	3.4083	4.6136	1.9022	11.19	2.0371	1.3856	2.995	0.00031109	0.99793	0.78435	0.21752
Directly typed variant	rs11186149	10	82340707	T	C	148024	1	1	353	52	5	0	353	52	5	0	52	15	3	301	37	2	0.07561	0.15	0.060294	0	2.3467	1.2029	4.578	8.6827	1.4163	53.229	2.7504	1.5692	4.8207	0.0003112	1	1.2314	0.34151
Imputed variant	rs60795901	9	78895500	G	A	99548	0.97807	0.83741	363.47	46.434	0.078	0.016	363.47	46.434	0.078	0.016	54.855	15.109	0.031	308.62	31.325	0.047	0.056819	0.10837	0.046206	0	2.7136	1.3778	5.3444	3.7108	2.1882e-06	6292900	2.5089	1.3203	4.7678	0.00031143	0.72901	1.767	0.49008
Imputed variant	rs684557	10	5946474	C	G	13483	0.99643	0.98868	3.057	94.337	312.61	0	3.057	94.337	312.61	0	1.027	26.6	42.373	2.03	67.737	270.23	0.1225	0.20467	0.10558	0	0.77621	0.06934	8.6891	0.30994	0.028247	3.4008	0.45872	0.28444	0.73977	0.00031148	0.97217	-1.0923	0.30295
Imputed variant	rs12535136	7	28414038	C	T	60862	0.98124	0.96155	228.93	150.43	30.621	0.018	228.93	150.43	30.621	0.018	29.465	29.615	10.914	199.46	120.82	19.707	0.25815	0.36748	0.23565	0	1.6593	0.9499	2.8986	3.749	1.6272	8.6374	1.8845	1.2803	2.7738	0.00031149	0.94751	0.786	0.218
Imputed variant	rs16956189	16	56271900	G	T	71153	0.98695	0.92221	361.08	47.338	1.582	0.002	361.08	47.338	1.582	0.002	54.145	14.87	0.984	306.93	32.468	0.598	0.061588	0.12027	0.049506	0	2.5962	1.3175	5.1161	9.3278	0.3702	235.03	2.6249	1.4178	4.8598	0.00031149	0.89676	1.516	0.42046
Imputed variant	rs11818349	10	58733296	G	A	106325	0.99438	0.98423	296.34	104.17	9.481	0.001	296.34	104.17	9.481	0.001	38.78	27.886	3.333	257.56	76.288	6.148	0.15017	0.2468	0.13027	0	2.4278	1.4012	4.2064	3.6006	0.91012	14.245	2.1877	1.4028	3.4117	0.00031153	0.97257	0.95683	0.26538
Imputed variant	rs12535186	7	28414188	G	A	60863	0.98139	0.96186	228.96	150.4	30.621	0.022	228.96	150.4	30.621	0.022	29.474	29.607	10.916	199.49	120.79	19.705	0.25811	0.36744	0.2356	0	1.6589	0.94968	2.8979	3.7494	1.6275	8.6377	1.8846	1.2804	2.774	0.0003121	0.94796	0.78572	0.21795
Directly typed variant	rs3909692	18	34436370	C	T	52460	1	1	205	171	34	0	205	171	34	0	48	20	2	157	151	32	0.29146	0.17143	0.31618	0	0.43322	0.24562	0.76412	0.20443	0.047253	0.8844	0.44747	0.28015	0.71475	0.00031236	1	-0.74934	0.20787
Directly typed variant	rs203414	13	32510827	T	G	28751	1	1	195	179	36	0	195	179	36	0	20	39	11	175	140	25	0.3061	0.43571	0.27941	0	2.4375	1.3606	4.3669	3.85	1.651	8.9781	1.9913	1.3704	2.8937	0.0003124	1	0.74052	0.20543
Imputed variant	rs7549990	1	81301604	C	T	70512	0.98623	0.97442	229.55	156.21	24.227	0.013	229.55	156.21	24.227	0.013	29.484	29.958	10.556	200.07	126.25	13.671	0.2496	0.3648	0.22588	0	1.6102	0.92423	2.8051	5.2395	2.1488	12.775	1.9682	1.3349	2.9019	0.00031274	0.97288	0.80207	0.22252
Imputed variant	rs34511177	10	58398354	G	A	105271	0.996	0.98714	306.15	91.765	12.075	0.005	306.15	91.765	12.075	0.005	40.616	25.407	3.977	265.54	66.358	8.098	0.14136	0.23829	0.1214	0	2.5032	1.4241	4.4	3.2108	0.92475	11.148	2.264	1.441	3.5571	0.00031295	0.97546	0.9426	0.26152
Imputed variant	rs1600602	5	105056369	G	C	175829	0.99973	0.99947	133.03	196.01	80.962	0.002	133.03	196.01	80.962	0.002	15.027	29.013	25.96	118	167	55.002	0.43651	0.57809	0.40736	0	1.3643	0.70087	2.6556	3.7063	1.8197	7.5487	1.9934	1.3788	2.8821	0.00031335	0.99847	0.66837	0.18545
Imputed variant	rs1585910	5	105051664	T	C	175818	0.99772	0.99557	132.91	196.15	80.928	0.012	132.91	196.15	80.928	0.012	15.047	29.003	25.947	117.87	167.14	54.981	0.4366	0.57786	0.40752	0	1.3592	0.69843	2.6452	3.6967	1.8152	7.5282	1.9902	1.3766	2.8773	0.00031345	0.99547	0.66961	0.1858
Directly typed variant	rs10824814	10	54596025	A	C	96013	1	1	225	157	26	0	225	157	26	0	27	33	10	198	124	16	0.25613	0.37857	0.23077	0	1.9516	1.1193	3.4028	4.5833	1.8887	11.122	2.0307	1.381	2.9859	0.00031348	1	0.78246	0.21711
Imputed variant	rs4398893	8	55451653	G	A	109577	0.90514	0.81701	216.02	167.3	26.656	0.025	216.02	167.3	26.656	0.025	25.538	35.782	8.678	190.48	131.51	17.978	0.26905	0.37957	0.2463	0	2.0294	1.1659	3.5323	3.6004	1.4502	8.9389	1.8721	1.276	2.7468	0.00031452	0.78211	0.8746	0.24274
Imputed variant	rs63485662	6	10572747	T	C	22685	0.99842	0.99676	56.136	190.15	163.7	0.01	56.136	190.15	163.7	0.01	16.959	36.044	16.997	39.177	154.1	146.71	0.36882	0.49973	0.34186	0	0.54032	0.27501	1.0616	0.26764	0.12523	0.57198	0.52	0.36017	0.75075	0.00031538	0.998	-0.697	0.19349
Imputed variant	rs11960760	5	398782	C	T	854	0.99335	0.98094	278.17	121.63	10.193	0.014	278.17	121.63	10.193	0.014	36.96	28.033	5.007	241.21	93.593	5.186	0.17319	0.27176	0.1529	0	1.9547	1.1325	3.374	6.3009	1.7591	22.569	2.0676	1.3491	3.1687	0.00031562	0.98772	0.9222	0.25601
Imputed variant	5-105816697	5	105816697	A	C	176648	0.98343	0.95323	280.06	115.67	14.25	0.017	280.06	115.67	14.25	0.017	34.727	31.257	4.011	245.33	84.416	10.239	0.17583	0.28058	0.15426	0	2.6158	1.52	4.5016	2.7675	0.82691	9.2621	2.1383	1.4002	3.2654	0.00031588	0.95489	0.88974	0.24702
Directly typed variant	rs154899	18	58798161	C	T	96849	1	1	142	202	66	0	142	202	66	0	18	28	24	124	174	42	0.40732	0.54286	0.37941	0	1.1086	0.58725	2.0926	3.9365	1.9466	7.9607	1.9423	1.3459	2.8031	0.00031592	1	0.69362	0.19257
Imputed variant	rs799521	13	32514004	C	T	28758	0.99907	0.99788	194.9	179.05	36.042	0.017	194.9	179.05	36.042	0.017	20.01	38.974	11.008	174.89	140.07	25.034	0.30627	0.43569	0.27962	0	2.4318	1.3574	4.3566	3.8431	1.6485	8.9593	1.9891	1.3688	2.8904	0.0003162	0.9987	0.74031	0.20555
Imputed variant	rs55706342	2	34947642	C	T	62730	0.98724	0.98165	179.92	193.02	37.051	0.005	179.92	193.02	37.051	0.005	44.034	23.417	2.549	135.89	169.6	34.502	0.32576	0.20368	0.3509	0	0.42609	0.24589	0.73832	0.22799	0.061101	0.85075	0.47314	0.30459	0.73497	0.00031635	0.95516	-0.7633	0.21194
Imputed variant	rs17710801	2	140133117	C	T	230346	0.9599	0.8629	324.56	78.619	6.803	0.016	324.56	78.619	6.803	0.016	47.993	17.264	4.736	276.57	61.355	2.067	0.11247	0.19099	0.09631	0	1.6215	0.87605	3.0013	13.204	2.5045	69.61	2.2152	1.3537	3.6248	0.00031664	0.83145	1.1506	0.31951
Imputed variant	3-73762771	3	73762771	T	G	133862	0.9978	0.98704	341.97	66.023	2.005	0.005	341.97	66.023	2.005	0.005	68.855	1.142	0.002	273.11	64.881	2.003	0.085407	0.0081858	0.10131	0	0.069816	0.010772	0.45251	0.0039605	3.5819e-22	4.3792e+16	0.073217	0.011452	0.46809	0.00031681	0.98812	-1.2495	0.34698
Imputed variant	rs35452878	10	54587704	A	C	95988	0.99951	0.99885	224.94	158.91	26.146	0	224.94	158.91	26.146	0	26.987	32.87	10.143	197.96	126.04	16.003	0.25756	0.37969	0.23242	0	1.913	1.0971	3.3356	4.6493	1.9217	11.248	2.0215	1.3756	2.9706	0.00031685	0.99598	0.7831	0.21746
Imputed variant	rs2118180	18	38244761	A	G	59128	0.98682	0.97807	172.66	189.48	47.86	0.005	172.66	189.48	47.86	0.005	19.327	34.939	15.732	153.33	154.54	32.128	0.3478	0.47432	0.32176	0	1.7937	0.98552	3.2646	3.8848	1.8049	8.3613	1.902	1.3155	2.75	0.00031693	0.9826	0.72371	0.20097
Imputed variant	rs7550146	1	81271678	C	G	70473	0.982	0.97467	98.39	188.89	122.71	0.008	98.39	188.89	122.71	0.008	27.875	29.51	12.612	70.515	159.38	110.1	0.47034	0.60903	0.44179	0	0.46838	0.25997	0.84385	0.28978	0.13976	0.60087	0.50808	0.35035	0.73681	0.00031779	0.98098	-0.66369	0.18434
Imputed variant	rs9647548	5	24251279	C	T	46361	0.87767	0.80015	94.715	208.12	107.09	0.067	94.715	208.12	107.09	0.067	9.502	31.635	28.859	85.213	176.49	78.235	0.4849	0.36173	0.51026	0.00016341	1.6075	0.74443	3.471	3.308	1.4943	7.3235	1.8385	1.2621	2.678	0.00031894	0.76732	0.77631	0.21568
Imputed variant	rs12242580	10	82340652	G	A	148023	0.99979	0.9985	353	51.989	5.011	0.002	353	51.989	5.011	0.002	52.033	14.963	3.004	300.97	37.026	2.007	0.075624	0.14979	0.060353	0	2.3375	1.1977	4.5618	8.6574	1.4155	52.951	2.743	1.5648	4.8085	0.00031895	0.99661	1.2309	0.34198
Imputed variant	rs56338432	11	1795833	C	T	2973	0.98455	0.92948	334.08	73.004	2.903	0.009	334.08	73.004	2.903	0.009	45.461	24.445	0.09	288.62	48.559	2.813	0.096112	0.1759	0.079685	0	3.196	1.793	5.6968	0.20313	0.00026433	156.09	2.4652	1.4714	4.1303	0.00031914	0.92983	1.197	0.33258
Directly typed variant	rs11636954	15	85409722	C	T	98884	1	1	325	80	5	0	325	80	5	0	44	24	2	281	56	3	0.10976	0.2	0.091176	0	2.737	1.5414	4.8599	4.2576	0.69175	26.204	2.4919	1.5273	4.0659	0.0003196	1	1.067	0.29648
Directly typed variant	rs1396208	12	24558320	C	T	43424	1	1	159	198	52	0	159	198	52	0	17	36	17	142	162	35	0.36919	0.5	0.34218	0	1.8562	0.9993	3.4479	4.0571	1.8836	8.739	1.9224	1.3314	2.7757	0.00031998	1	0.70348	0.19549
Imputed variant	rs35896655	3	148861934	T	C	256597	0.98778	0.94806	344.19	63.8	2.002	0.004	344.19	63.8	2.002	0.004	49.578	19.422	0.998	294.62	44.378	1.004	0.082689	0.15299	0.068215	0	2.6007	1.4099	4.7974	5.907	0.36398	95.862	2.4672	1.4259	4.2691	0.00032025	0.90633	1.3063	0.36302
Imputed variant	rs1531895	15	80992165	G	A	93604	0.9793	0.96796	126.71	191.74	91.532	0.02	126.71	191.74	91.532	0.02	12.972	29.698	27.325	113.74	162.04	64.207	0.4571	0.60253	0.42716	0	1.6069	0.80199	3.2197	3.7314	1.8013	7.7293	2.0329	1.4027	2.9462	0.00032027	0.95594	0.66987	0.18616
Imputed variant	rs11739207	5	105046555	A	G	175807	0.99448	0.98961	133.04	196.31	80.631	0.017	133.04	196.31	80.631	0.017	15.171	28.964	25.865	117.87	167.35	54.766	0.43608	0.57639	0.40719	0	1.3447	0.69199	2.6132	3.6694	1.8036	7.4655	1.9809	1.3703	2.8634	0.00032069	0.98833	0.67134	0.18659
[truncated: 746 more rows]

## Sheet: Supplementary Table 3
Supplementary table 3: The clumping analysis results of the top 10 statistically independent signals of the screening GWAS
[truncated: 11 more rows]
